# Supplementary material for: Transforming growth factor beta1 targets estrogen receptor signaling in bronchial epithelial cells
Source: Respir Res. 2018 Aug 30;19:160. doi: 10.1186/s12931-018-0861-5 (PMC6117929; doi:10.1186/s12931-018-0861-5)
Supplement: Supplementary file 1 — Table S1. Genes differentially expressed (FDR-corrected p-value < 0.05) in TGFB1 group compared to vehicle control group. Table S2. Genes differentially expressed (FDR-corrected p-value < 0.05) in TGFB1 + E2 group compared to vehicle control group. (XLS 479 kb) [file 12931_2018_861_MOESM1_ESM.xls]

## Sheet: Supplementary Table S1
Table S1. Genes differentially expressed (FDR-corrected p-value < 0.05) in TGFB1 group compared to vehicle control group
ENSG	Biotype	Gene	Log2(Fold Change)	FDR-corrected p-value
ENSG00000198796	protein_coding	ALPK2	6.94657	0
ENSG00000106366	protein_coding	SERPINE1	6.81319	0
ENSG00000169436	protein_coding	COL22A1	6.49313	0
ENSG00000110203	protein_coding	FOLR3	6.3363	0
ENSG00000100985	protein_coding	MMP9	6.25676	0
ENSG00000213030	protein_coding	CGB8	5.78259	0
ENSG00000132854	protein_coding	KANK4	5.67618	0
ENSG00000174343	protein_coding	CHRNA9	5.53859	0.00340069
ENSG00000169994	protein_coding	MYO7B	5.53749	8.42233e-10
ENSG00000137809	protein_coding	ITGA11	5.32019	0
ENSG00000078098	protein_coding	FAP	4.96218	0
ENSG00000182667	protein_coding	NTM	4.81827	0
ENSG00000139211	protein_coding	AMIGO2	4.80916	0
ENSG00000115414	protein_coding	FN1	4.76224	0
ENSG00000132965	protein_coding	ALOX5AP	4.69711	0
ENSG00000156466	protein_coding	GDF6	4.69426	0
ENSG00000152377	protein_coding	SPOCK1	4.68996	0
ENSG00000124225	protein_coding	PMEPA1	4.65352	0
ENSG00000116701	protein_coding	NCF2	4.55172	0
ENSG00000108821	protein_coding	COL1A1	4.50804	2.66454e-15
ENSG00000198959	protein_coding	TGM2	4.4425	0
ENSG00000135074	protein_coding	ADAM19	4.42453	0
ENSG00000140937	protein_coding	CDH11	4.3136	0
ENSG00000102802	protein_coding	MEDAG	4.25497	0
ENSG00000087245	protein_coding	MMP2	4.24183	0
ENSG00000149380	protein_coding	P4HA3	4.17636	0
ENSG00000138944	protein_coding	KIAA1644	4.17541	0
ENSG00000279152	protein_coding	AC129492.1	4.1264	3.77558e-05
ENSG00000149591	protein_coding	TAGLN	4.04167	0
ENSG00000120708	protein_coding	TGFBI	4.00373	0
ENSG00000054356	protein_coding	PTPRN	3.96439	0
ENSG00000115221	protein_coding	ITGB6	3.95507	0
ENSG00000027869	protein_coding	SH2D2A	3.86949	0
ENSG00000184185	protein_coding	KCNJ12	3.8662	0
ENSG00000166923	protein_coding	GREM1	3.77274	0
ENSG00000142661	protein_coding	MYOM3	3.76019	0
ENSG00000058085	protein_coding	LAMC2	3.75337	0
ENSG00000157613	protein_coding	CREB3L1	3.66162	0
ENSG00000168675	protein_coding	LDLRAD4	3.58269	0
ENSG00000274600	protein_coding	RIMBP3B	3.57269	0.00201684
ENSG00000119714	protein_coding	GPR68	3.55304	0
ENSG00000186684	protein_coding	CYP27C1	3.52267	0
ENSG00000167244	protein_coding	IGF2	3.51062	2.22045e-16
ENSG00000148848	protein_coding	ADAM12	3.50898	0
ENSG00000119681	protein_coding	LTBP2	3.4346	0
ENSG00000130635	protein_coding	COL5A1	3.42447	0
ENSG00000149633	protein_coding	KIAA1755	3.41828	5.08499e-11
ENSG00000157680	protein_coding	DGKI	3.41527	0
ENSG00000049192	protein_coding	ADAMTS6	3.33054	0
ENSG00000137745	protein_coding	MMP13	3.31481	0.00012842
ENSG00000019186	protein_coding	CYP24A1	3.30218	0
ENSG00000111432	protein_coding	FZD10	3.29165	0
ENSG00000122254	protein_coding	HS3ST2	3.26261	4.59607e-08
ENSG00000139209	protein_coding	SLC38A4	3.25752	0
ENSG00000135919	protein_coding	SERPINE2	3.24845	0
ENSG00000038295	protein_coding	TLL1	3.22418	0
ENSG00000174792	protein_coding	C4orf26	3.22377	0
ENSG00000204866	protein_coding	IGFL2	3.20733	4.22995e-14
ENSG00000162711	protein_coding	NLRP3	3.20218	0
ENSG00000259753	protein_coding	RP11-290H9.2	3.193	0.0489379
ENSG00000086991	protein_coding	NOX4	3.18937	0
ENSG00000169933	protein_coding	FRMPD4	3.18737	0.0452942
ENSG00000071282	protein_coding	LMCD1	3.16288	0
ENSG00000122641	protein_coding	INHBA	3.13775	0
ENSG00000183484	protein_coding	GPR132	3.12911	4.03561e-06
ENSG00000255408	protein_coding	PCDHA3	3.12835	0.0179922
ENSG00000138623	protein_coding	SEMA7A	3.09005	0
ENSG00000164400	protein_coding	CSF2	3.07756	0
ENSG00000167772	protein_coding	ANGPTL4	3.04848	0
ENSG00000170558	protein_coding	CDH2	3.02575	0
ENSG00000185070	protein_coding	FLRT2	3.02005	0
ENSG00000134668	protein_coding	SPOCD1	2.99985	0
ENSG00000144821	protein_coding	MYH15	2.99112	0
ENSG00000111249	protein_coding	CUX2	2.98979	0
ENSG00000187498	protein_coding	COL4A1	2.95119	0
ENSG00000155307	protein_coding	SAMSN1	2.94647	0.03812
ENSG00000140092	protein_coding	FBLN5	2.93549	0
ENSG00000095752	protein_coding	IL11	2.90504	0
ENSG00000259207	protein_coding	ITGB3	2.87662	0
ENSG00000162723	protein_coding	SLAMF9	2.86219	0
ENSG00000178860	protein_coding	MSC	2.85676	0
ENSG00000144476	protein_coding	ACKR3	2.83793	0
ENSG00000142549	protein_coding	IGLON5	2.8321	0.000499937
ENSG00000183691	protein_coding	NOG	2.82779	0
ENSG00000157654	protein_coding	PALM2-AKAP2	2.82315	0
ENSG00000151023	protein_coding	ENKUR	2.81179	0
ENSG00000154133	protein_coding	ROBO4	2.80839	0
ENSG00000101665	protein_coding	SMAD7	2.7843	0
ENSG00000163359	protein_coding	COL6A3	2.77385	0
ENSG00000118523	protein_coding	CTGF	2.7656	0
ENSG00000168685	protein_coding	IL7R	2.76402	0
ENSG00000074410	protein_coding	CA12	2.75136	0
ENSG00000077063	protein_coding	CTTNBP2	2.73958	0
ENSG00000165029	protein_coding	ABCA1	2.72293	0
ENSG00000134516	protein_coding	DOCK2	2.7126	0
ENSG00000110427	protein_coding	KIAA1549L	2.7079	0
ENSG00000047936	protein_coding	ROS1	2.69546	2.11575e-10
ENSG00000164161	protein_coding	HHIP	2.69079	0
ENSG00000074211	protein_coding	PPP2R2C	2.67752	0
ENSG00000125551	protein_coding	PLGLB2	2.67651	0.00705548
ENSG00000139508	protein_coding	SLC46A3	2.67586	0
ENSG00000111859	protein_coding	NEDD9	2.67386	0
ENSG00000137801	protein_coding	THBS1	2.67107	0
ENSG00000171587	protein_coding	DSCAM	2.67088	0
ENSG00000067798	protein_coding	NAV3	2.63196	7.43849e-15
ENSG00000249751	protein_coding	ECSCR	2.6296	1.14353e-14
ENSG00000169067	protein_coding	ACTBL2	2.6259	1.36557e-14
ENSG00000144355	protein_coding	DLX1	2.6251	0
ENSG00000003137	protein_coding	CYP26B1	2.60512	3.10862e-15
ENSG00000111186	protein_coding	WNT5B	2.6037	0
ENSG00000162618	protein_coding	ADGRL4	2.60231	0
ENSG00000255346	protein_coding	NOX5	2.59888	0
ENSG00000166825	protein_coding	ANPEP	2.58356	0
ENSG00000074590	protein_coding	NUAK1	2.54662	0
ENSG00000116983	protein_coding	HPCAL4	2.54388	0
ENSG00000186847	protein_coding	KRT14	2.52915	0
ENSG00000225614	protein_coding	ZNF469	2.52124	2.82477e-05
ENSG00000187957	protein_coding	DNER	2.52044	0
ENSG00000152894	protein_coding	PTPRK	2.51581	0
ENSG00000101955	protein_coding	SRPX	2.51575	0
ENSG00000175928	protein_coding	LRRN1	2.48802	5.40323e-12
ENSG00000176170	protein_coding	SPHK1	2.48694	0
ENSG00000091592	protein_coding	NLRP1	2.48127	0
ENSG00000149948	protein_coding	HMGA2	2.48088	0
ENSG00000149256	protein_coding	TENM4	2.46196	8.88178e-16
ENSG00000214357	protein_coding	NEURL1B	2.46163	0
ENSG00000162873	protein_coding	KLHDC8A	2.4501	1.3111e-07
ENSG00000041982	protein_coding	TNC	2.4438	0
ENSG00000123689	protein_coding	G0S2	2.4347	0
ENSG00000176678	protein_coding	FOXL1	2.41961	0
ENSG00000108342	protein_coding	CSF3	2.41901	4.79905e-12
ENSG00000178776	protein_coding	C5orf46	2.41077	0.0137621
ENSG00000110031	protein_coding	LPXN	2.39808	0
ENSG00000175040	protein_coding	CHST2	2.39726	0
ENSG00000079102	protein_coding	RUNX1T1	2.38904	0.00963892
ENSG00000185483	protein_coding	ROR1	2.38529	0
ENSG00000146674	protein_coding	IGFBP3	2.38413	0
ENSG00000164692	protein_coding	COL1A2	2.37621	0
ENSG00000204767	protein_coding	FAM196B	2.36961	1.06193e-10
ENSG00000053747	protein_coding	LAMA3	2.36554	0
ENSG00000106624	protein_coding	AEBP1	2.36277	0
ENSG00000135318	protein_coding	NT5E	2.36139	0
ENSG00000087494	protein_coding	PTHLH	2.3557	0
ENSG00000134871	protein_coding	COL4A2	2.33511	0
ENSG00000197106	protein_coding	SLC6A17	2.33491	0.00445895
ENSG00000148600	protein_coding	CDHR1	2.32814	0
ENSG00000131620	protein_coding	ANO1	2.31552	0
ENSG00000132185	protein_coding	FCRLA	2.3121	1.11022e-16
ENSG00000185650	protein_coding	ZFP36L1	2.31052	0
ENSG00000158714	protein_coding	SLAMF8	2.30964	1.77636e-15
ENSG00000183496	protein_coding	MEX3B	2.30284	0
ENSG00000038427	protein_coding	VCAN	2.3023	0
ENSG00000136603	protein_coding	SKIL	2.28896	0
ENSG00000124216	protein_coding	SNAI1	2.28678	0
ENSG00000117122	protein_coding	MFAP2	2.28657	0
ENSG00000163207	protein_coding	IVL	2.28456	0.000104928
ENSG00000179954	protein_coding	SSC5D	2.27407	7.50613e-09
ENSG00000138411	protein_coding	HECW2	2.26897	2.24265e-14
ENSG00000109452	protein_coding	INPP4B	2.26515	0
ENSG00000019549	protein_coding	SNAI2	2.26393	0
ENSG00000166292	protein_coding	TMEM100	2.26077	0.0430795
ENSG00000154764	protein_coding	WNT7A	2.2603	0
ENSG00000150630	protein_coding	VEGFC	2.24719	0
ENSG00000100867	protein_coding	DHRS2	2.23663	2.33147e-15
ENSG00000198768	protein_coding	APCDD1L	2.23354	0
ENSG00000008517	protein_coding	IL32	2.22816	0
ENSG00000158825	protein_coding	CDA	2.2281	0
ENSG00000132932	protein_coding	ATP8A2	2.20912	0
ENSG00000162892	protein_coding	IL24	2.2022	0
ENSG00000136928	protein_coding	GABBR2	2.19811	7.66607e-09
ENSG00000128606	protein_coding	LRRC17	2.19575	1.12688e-13
ENSG00000240764	protein_coding	PCDHGC5	2.18959	0
ENSG00000133216	protein_coding	EPHB2	2.18062	0
ENSG00000100558	protein_coding	PLEK2	2.1793	0
ENSG00000179046	protein_coding	TRIML2	2.16662	2.0659e-12
ENSG00000114251	protein_coding	WNT5A	2.16485	0
ENSG00000070404	protein_coding	FSTL3	2.16055	0
ENSG00000006283	protein_coding	CACNA1G	2.1545	7.1736e-12
ENSG00000089116	protein_coding	LHX5	2.14749	0.00040565
ENSG00000142623	protein_coding	PADI1	2.14222	0.00087714
ENSG00000139318	protein_coding	DUSP6	2.13986	0
ENSG00000133816	protein_coding	MICAL2	2.13822	0
ENSG00000182183	protein_coding	FAM159A	2.13096	1.44314e-06
ENSG00000026025	protein_coding	VIM	2.12974	0
ENSG00000076716	protein_coding	GPC4	2.12935	0
ENSG00000184347	protein_coding	SLIT3	2.12767	2.32814e-13
ENSG00000145934	protein_coding	TENM2	2.12689	4.44089e-16
ENSG00000153233	protein_coding	PTPRR	2.12661	1.68104e-05
ENSG00000196739	protein_coding	COL27A1	2.12567	1.36143e-08
ENSG00000165434	protein_coding	PGM2L1	2.12295	0
ENSG00000197646	protein_coding	PDCD1LG2	2.1168	2.22045e-16
ENSG00000167552	protein_coding	TUBA1A	2.0981	8.88178e-16
ENSG00000092969	protein_coding	TGFB2	2.09651	0
ENSG00000177494	protein_coding	ZBED2	2.0959	0
ENSG00000144583	protein_coding	MARCH4	2.09462	0
ENSG00000197614	protein_coding	MFAP5	2.09257	3.34988e-12
ENSG00000175264	protein_coding	CHST1	2.07516	2.20934e-14
ENSG00000132688	protein_coding	NES	2.07186	8.21565e-15
ENSG00000135636	protein_coding	DYSF	2.06128	0
ENSG00000142552	protein_coding	RCN3	2.05395	0
ENSG00000141485	protein_coding	SLC13A5	2.04214	2.36366e-13
ENSG00000174827	protein_coding	PDZK1	2.0377	0
ENSG00000197181	protein_coding	PIWIL2	2.03406	0.0151546
ENSG00000184226	protein_coding	PCDH9	2.03378	6.90998e-10
ENSG00000118515	protein_coding	SGK1	2.0188	0
ENSG00000066629	protein_coding	EML1	2.01242	0
ENSG00000136490	protein_coding	LIMD2	2.01161	0
ENSG00000139278	protein_coding	GLIPR1	1.99753	0
ENSG00000130477	protein_coding	UNC13A	1.988	9.59281e-06
ENSG00000124664	protein_coding	SPDEF	1.98717	0
ENSG00000074047	protein_coding	GLI2	1.98085	5.43956e-09
ENSG00000100292	protein_coding	HMOX1	1.97847	0
ENSG00000138316	protein_coding	ADAMTS14	1.97589	0.00842516
ENSG00000092096	protein_coding	SLC22A17	1.96901	0
ENSG00000165617	protein_coding	DACT1	1.96377	0
ENSG00000131737	protein_coding	KRT34	1.96026	0.0114305
ENSG00000177606	protein_coding	JUN	1.95553	0
ENSG00000136859	protein_coding	ANGPTL2	1.95104	0
ENSG00000082781	protein_coding	ITGB5	1.9485	0
ENSG00000174640	protein_coding	SLCO2A1	1.94559	0
ENSG00000162614	protein_coding	NEXN	1.94297	2.8726e-08
ENSG00000168386	protein_coding	FILIP1L	1.93779	0
ENSG00000120875	protein_coding	DUSP4	1.9365	0
ENSG00000143369	protein_coding	ECM1	1.93573	0
ENSG00000249931	protein_coding	GOLGA8K	1.93309	0.00813833
ENSG00000164171	protein_coding	ITGA2	1.92808	0
ENSG00000187678	protein_coding	SPRY4	1.92001	3.01981e-14
ENSG00000171310	protein_coding	CHST11	1.91996	0
ENSG00000139926	protein_coding	FRMD6	1.91406	0
ENSG00000182492	protein_coding	BGN	1.90667	0
ENSG00000138311	protein_coding	ZNF365	1.90511	0
ENSG00000189367	protein_coding	KIAA0408	1.90308	1.17059e-09
ENSG00000132031	protein_coding	MATN3	1.88954	0
ENSG00000164484	protein_coding	TMEM200A	1.8767	1.81807e-08
ENSG00000115935	protein_coding	WIPF1	1.87629	0
ENSG00000244405	protein_coding	ETV5	1.87157	0
ENSG00000149968	protein_coding	MMP3	1.86651	0.00610296
ENSG00000197653	protein_coding	DNAH10	1.86648	8.01257e-06
ENSG00000100351	protein_coding	GRAP2	1.85899	0.028092
ENSG00000139547	protein_coding	RDH16	1.8585	1.00375e-12
ENSG00000137331	protein_coding	IER3	1.85341	0
ENSG00000164932	protein_coding	CTHRC1	1.84379	1.75859e-13
ENSG00000144810	protein_coding	COL8A1	1.83581	0
ENSG00000128512	protein_coding	DOCK4	1.83177	0
ENSG00000143341	protein_coding	HMCN1	1.82477	0
ENSG00000031081	protein_coding	ARHGAP31	1.81998	0
ENSG00000183287	protein_coding	CCBE1	1.81233	0
ENSG00000175832	protein_coding	ETV4	1.81026	0
ENSG00000105290	protein_coding	APLP1	1.80759	0
ENSG00000196878	protein_coding	LAMB3	1.80733	0
ENSG00000152217	protein_coding	SETBP1	1.80606	9.99201e-16
ENSG00000253304	protein_coding	TMEM200B	1.80504	0
ENSG00000104415	protein_coding	WISP1	1.80294	1.95708e-07
ENSG00000183963	protein_coding	SMTN	1.79822	0
ENSG00000135111	protein_coding	TBX3	1.79052	0
ENSG00000162511	protein_coding	LAPTM5	1.78593	0
ENSG00000150687	protein_coding	PRSS23	1.78556	0
ENSG00000170801	protein_coding	HTRA3	1.78031	4.06998e-07
ENSG00000028277	protein_coding	POU2F2	1.77973	2.82502e-07
ENSG00000165799	protein_coding	RNASE7	1.77349	2.22045e-15
ENSG00000049089	protein_coding	COL9A2	1.77335	0
ENSG00000175130	protein_coding	MARCKSL1	1.76537	0
ENSG00000140416	protein_coding	TPM1	1.76458	0
ENSG00000178573	protein_coding	MAF	1.76394	0
ENSG00000162631	protein_coding	NTNG1	1.76331	1.71932e-10
ENSG00000134369	protein_coding	NAV1	1.76079	0
ENSG00000151835	protein_coding	SACS	1.75873	3.32566e-07
ENSG00000178538	protein_coding	CA8	1.7581	0
ENSG00000167889	protein_coding	MGAT5B	1.74955	0
ENSG00000186469	protein_coding	GNG2	1.74385	1.63958e-12
ENSG00000188042	protein_coding	ARL4C	1.7436	0
ENSG00000106852	protein_coding	LHX6	1.73865	0
ENSG00000171631	protein_coding	P2RY6	1.73861	3.76707e-10
ENSG00000084710	protein_coding	EFR3B	1.73682	0
ENSG00000142173	protein_coding	COL6A2	1.73047	0
ENSG00000183688	protein_coding	FAM101B	1.72758	0
ENSG00000275993	protein_coding	CH507-42P11.8	1.72728	0
ENSG00000111145	protein_coding	ELK3	1.72029	0
ENSG00000134259	protein_coding	NGF	1.71986	1.00232e-11
ENSG00000187908	protein_coding	DMBT1	1.71901	0
ENSG00000168785	protein_coding	TSPAN5	1.71648	0
ENSG00000074416	protein_coding	MGLL	1.71555	0
ENSG00000114115	protein_coding	RBP1	1.70906	1.19904e-12
ENSG00000157551	protein_coding	KCNJ15	1.70713	0
ENSG00000006468	protein_coding	ETV1	1.7057	0
ENSG00000186994	protein_coding	KANK3	1.69975	0
ENSG00000137841	protein_coding	PLCB2	1.69642	0.000730679
ENSG00000131711	protein_coding	MAP1B	1.69346	0
ENSG00000136883	protein_coding	KIF12	1.68293	7.7649e-13
ENSG00000128591	protein_coding	FLNC	1.68093	0
ENSG00000115232	protein_coding	ITGA4	1.67105	0
ENSG00000122678	protein_coding	POLM	1.66953	0
ENSG00000123610	protein_coding	TNFAIP6	1.66112	0.00295268
ENSG00000170214	protein_coding	ADRA1B	1.65746	0
ENSG00000075223	protein_coding	SEMA3C	1.65306	0
ENSG00000198108	protein_coding	CHSY3	1.64972	1.13232e-07
ENSG00000114270	protein_coding	COL7A1	1.64945	0.00434734
ENSG00000131016	protein_coding	AKAP12	1.64904	0
ENSG00000127863	protein_coding	TNFRSF19	1.64357	0
ENSG00000204644	protein_coding	ZFP57	1.64071	9.38967e-05
ENSG00000134775	protein_coding	FHOD3	1.6404	0
ENSG00000087085	protein_coding	ACHE	1.63647	5.01835e-07
ENSG00000164465	protein_coding	DCBLD1	1.62891	0
ENSG00000159899	protein_coding	NPR2	1.62692	0
ENSG00000118257	protein_coding	NRP2	1.62319	0
ENSG00000182578	protein_coding	CSF1R	1.62108	8.54872e-15
ENSG00000170909	protein_coding	OSCAR	1.62071	0.000355829
ENSG00000240563	protein_coding	L1TD1	1.61425	5.58842e-12
ENSG00000155926	protein_coding	SLA	1.61262	2.80274e-05
ENSG00000163637	protein_coding	PRICKLE2	1.60815	0
ENSG00000159216	protein_coding	RUNX1	1.60678	6.0742e-11
ENSG00000243444	protein_coding	PALM2	1.59834	0.00349749
ENSG00000171617	protein_coding	ENC1	1.59378	0
ENSG00000142156	protein_coding	COL6A1	1.58412	2.77556e-15
ENSG00000101670	protein_coding	LIPG	1.58352	0
ENSG00000161638	protein_coding	ITGA5	1.58092	0
ENSG00000167105	protein_coding	TMEM92	1.58085	0
ENSG00000130720	protein_coding	FIBCD1	1.57464	8.10676e-06
ENSG00000177614	protein_coding	PGBD5	1.57437	0
ENSG00000126562	protein_coding	WNK4	1.57094	1.8571e-09
ENSG00000160207	protein_coding	HSF2BP	1.56707	2.18574e-10
ENSG00000105088	protein_coding	OLFM2	1.56652	8.09702e-06
ENSG00000188766	protein_coding	SPRED3	1.55939	0
ENSG00000260729	protein_coding	RP11-106M3.2	1.55569	0.0112919
ENSG00000105464	protein_coding	GRIN2D	1.55134	1.35784e-08
ENSG00000073146	protein_coding	MOV10L1	1.55059	6.02651e-07
ENSG00000136274	protein_coding	NACAD	1.54543	1.16651e-12
ENSG00000138675	protein_coding	FGF5	1.5449	2.22045e-16
ENSG00000197043	protein_coding	ANXA6	1.54233	0
ENSG00000115648	protein_coding	MLPH	1.53904	0
ENSG00000185418	protein_coding	TARSL2	1.5357	0
ENSG00000113396	protein_coding	SLC27A6	1.53557	1.99124e-09
ENSG00000181458	protein_coding	TMEM45A	1.53493	7.63816e-09
ENSG00000188549	protein_coding	C15orf52	1.53388	7.57649e-12
ENSG00000163297	protein_coding	ANTXR2	1.52811	0
ENSG00000145040	protein_coding	UCN2	1.52787	0.00644231
ENSG00000182866	protein_coding	LCK	1.52732	0.0248664
ENSG00000100626	protein_coding	GALNT16	1.52204	7.80541e-09
ENSG00000165757	protein_coding	KIAA1462	1.52098	1.21195e-11
ENSG00000117525	protein_coding	F3	1.51858	0
ENSG00000164741	protein_coding	DLC1	1.51431	0
ENSG00000147010	protein_coding	SH3KBP1	1.51344	0
ENSG00000150764	protein_coding	DIXDC1	1.51191	0
ENSG00000104826	protein_coding	LHB	1.50603	0.00577071
ENSG00000169129	protein_coding	AFAP1L2	1.50478	0
ENSG00000214338	protein_coding	SOGA3	1.50267	0.00075101
ENSG00000178919	protein_coding	FOXE1	1.50137	0
ENSG00000079263	protein_coding	SP140	1.49953	5.61709e-05
ENSG00000148680	protein_coding	HTR7	1.49926	0
ENSG00000173210	protein_coding	ABLIM3	1.49821	0
ENSG00000115363	protein_coding	EVA1A	1.49667	0
ENSG00000186832	protein_coding	KRT16	1.49584	4.28348e-06
ENSG00000142178	protein_coding	SIK1	1.49476	1.30453e-10
ENSG00000142303	protein_coding	ADAMTS10	1.49329	9.14975e-10
ENSG00000158352	protein_coding	SHROOM4	1.49261	0
ENSG00000116962	protein_coding	NID1	1.48956	0
ENSG00000102312	protein_coding	PORCN	1.48922	0
ENSG00000104321	protein_coding	TRPA1	1.48624	0.000545915
ENSG00000144668	protein_coding	ITGA9	1.48624	7.18968e-07
ENSG00000101384	protein_coding	JAG1	1.48248	0
ENSG00000197467	protein_coding	COL13A1	1.47922	0.0067537
ENSG00000164574	protein_coding	GALNT10	1.47816	0
ENSG00000146592	protein_coding	CREB5	1.47593	0.00213064
ENSG00000185989	protein_coding	RASA3	1.46908	0
ENSG00000156113	protein_coding	KCNMA1	1.46884	0
ENSG00000198846	protein_coding	TOX	1.46476	0.000826733
ENSG00000152463	protein_coding	OLAH	1.46409	0.0474981
ENSG00000013016	protein_coding	EHD3	1.46234	0
ENSG00000233608	protein_coding	TWIST2	1.46194	0
ENSG00000169184	protein_coding	MN1	1.45822	2.67088e-10
ENSG00000116574	protein_coding	RHOU	1.45615	5.43489e-08
ENSG00000187634	protein_coding	SAMD11	1.45539	0.00147409
ENSG00000196639	protein_coding	HRH1	1.45399	0
ENSG00000222009	protein_coding	BTBD19	1.45272	0.00455102
ENSG00000155850	protein_coding	SLC26A2	1.44909	0
ENSG00000179826	protein_coding	MRGPRX3	1.44788	1.22088e-05
ENSG00000177464	protein_coding	GPR4	1.44185	0
ENSG00000176490	protein_coding	DIRAS1	1.43994	1.35081e-12
ENSG00000112559	protein_coding	MDFI	1.43908	0
ENSG00000154127	protein_coding	UBASH3B	1.43391	0
ENSG00000198910	protein_coding	L1CAM	1.43315	0
ENSG00000100196	protein_coding	KDELR3	1.42883	0
ENSG00000180176	protein_coding	TH	1.42854	0.0203131
ENSG00000167100	protein_coding	SAMD14	1.42764	3.48033e-12
ENSG00000135480	protein_coding	KRT7	1.42715	0
ENSG00000111885	protein_coding	MAN1A1	1.42639	0
ENSG00000125148	protein_coding	MT2A	1.42444	1.108e-13
ENSG00000049323	protein_coding	LTBP1	1.42438	0
ENSG00000140323	protein_coding	DISP2	1.42343	7.9029e-12
ENSG00000073756	protein_coding	PTGS2	1.42338	0
ENSG00000115718	protein_coding	PROC	1.42161	6.56856e-05
ENSG00000131378	protein_coding	RFTN1	1.416	0
ENSG00000251664	protein_coding	PCDHA12	1.40825	0.000456808
ENSG00000243509	protein_coding	TNFRSF6B	1.40627	1.52031e-08
ENSG00000279508	protein_coding	AL589743.1	1.40378	0.00409263
ENSG00000124766	protein_coding	SOX4	1.40363	0
ENSG00000177875	protein_coding	CCDC184	1.4016	1.00426e-06
ENSG00000145861	protein_coding	C1QTNF2	1.3997	3.51915e-10
ENSG00000070371	protein_coding	CLTCL1	1.39531	3.56086e-06
ENSG00000143507	protein_coding	DUSP10	1.39344	0
ENSG00000101850	protein_coding	GPR143	1.38799	2.05985e-05
ENSG00000139971	protein_coding	C14orf37	1.38783	8.60476e-07
ENSG00000170955	protein_coding	PRKCDBP	1.3852	0
ENSG00000103313	protein_coding	MEFV	1.3801	0.00154063
ENSG00000099958	protein_coding	DERL3	1.37992	0
ENSG00000170006	protein_coding	TMEM154	1.37504	0
ENSG00000118263	protein_coding	KLF7	1.37393	2.22045e-16
ENSG00000163710	protein_coding	PCOLCE2	1.36996	5.90441e-10
ENSG00000171877	protein_coding	FRMD5	1.36939	0
ENSG00000196337	protein_coding	CGB7	1.36906	1.95399e-14
ENSG00000166073	protein_coding	GPR176	1.36901	0
ENSG00000067445	protein_coding	TRO	1.36757	3.68594e-14
ENSG00000081985	protein_coding	IL12RB2	1.36679	0.00723766
ENSG00000167549	protein_coding	CORO6	1.36515	0.000752466
ENSG00000162458	protein_coding	FBLIM1	1.36496	0
ENSG00000165801	protein_coding	ARHGEF40	1.36021	0
ENSG00000183186	protein_coding	C2CD4C	1.35901	0.00399545
ENSG00000091986	protein_coding	CCDC80	1.35308	0
ENSG00000134107	protein_coding	BHLHE40	1.35237	0
ENSG00000006638	protein_coding	TBXA2R	1.35185	1.39384e-06
ENSG00000122786	protein_coding	CALD1	1.35115	0
ENSG00000167550	protein_coding	RHEBL1	1.35099	8.88178e-16
ENSG00000166396	protein_coding	SERPINB7	1.34105	7.10697e-07
ENSG00000138448	protein_coding	ITGAV	1.34096	8.71083e-08
ENSG00000112137	protein_coding	PHACTR1	1.3401	0.00687408
ENSG00000072422	protein_coding	RHOBTB1	1.33495	0
ENSG00000213859	protein_coding	KCTD11	1.3335	0
ENSG00000184574	protein_coding	LPAR5	1.33328	0
ENSG00000132000	protein_coding	PODNL1	1.32821	0
ENSG00000249158	protein_coding	PCDHA11	1.32793	3.88599e-05
ENSG00000213626	protein_coding	LBH	1.32639	0
ENSG00000125848	protein_coding	FLRT3	1.31814	0
ENSG00000039139	protein_coding	DNAH5	1.31813	0
ENSG00000100311	protein_coding	PDGFB	1.31784	0
ENSG00000198142	protein_coding	SOWAHC	1.31594	0
ENSG00000189052	protein_coding	CGB5	1.31562	0.0159643
ENSG00000116679	protein_coding	IVNS1ABP	1.31521	0
ENSG00000213145	protein_coding	CRIP1	1.31299	2.57014e-07
ENSG00000089199	protein_coding	CHGB	1.31261	1.19801e-08
ENSG00000120093	protein_coding	HOXB3	1.31029	9.37805e-13
ENSG00000065618	protein_coding	COL17A1	1.30839	0
ENSG00000113657	protein_coding	DPYSL3	1.30756	2.35227e-06
ENSG00000129116	protein_coding	PALLD	1.30485	0
ENSG00000078401	protein_coding	EDN1	1.30304	0
ENSG00000164796	protein_coding	CSMD3	1.30218	8.64474e-05
ENSG00000182885	protein_coding	ADGRG3	1.29607	0.00840033
ENSG00000099860	protein_coding	GADD45B	1.2948	0
ENSG00000198682	protein_coding	PAPSS2	1.292	0
ENSG00000135596	protein_coding	MICAL1	1.28947	3.33067e-15
ENSG00000029993	protein_coding	HMGB3	1.28686	0
ENSG00000077264	protein_coding	PAK3	1.28545	3.96976e-11
ENSG00000114948	protein_coding	ADAM23	1.28351	3.01186e-08
ENSG00000136167	protein_coding	LCP1	1.27944	6.59401e-10
ENSG00000251493	protein_coding	FOXD1	1.27894	2.44249e-15
ENSG00000088881	protein_coding	EBF4	1.27887	0
ENSG00000242419	protein_coding	PCDHGC4	1.27616	0.00017898
ENSG00000135905	protein_coding	DOCK10	1.27189	5.69126e-07
ENSG00000203618	protein_coding	GP1BB	1.26982	0.00132055
ENSG00000163735	protein_coding	CXCL5	1.26968	0
ENSG00000154096	protein_coding	THY1	1.26747	0
ENSG00000127824	protein_coding	TUBA4A	1.26481	0
ENSG00000160219	protein_coding	GAB3	1.26397	2.79221e-12
ENSG00000106070	protein_coding	GRB10	1.26393	0
ENSG00000100097	protein_coding	LGALS1	1.26386	0.0215478
ENSG00000178922	protein_coding	HYI	1.26101	0
ENSG00000127329	protein_coding	PTPRB	1.26049	0
ENSG00000004399	protein_coding	PLXND1	1.26008	4.32048e-06
ENSG00000039560	protein_coding	RAI14	1.25973	0
ENSG00000204301	protein_coding	NOTCH4	1.25919	0
ENSG00000026508	protein_coding	CD44	1.25729	0
ENSG00000229544	protein_coding	NKX1-2	1.25626	0.0398415
ENSG00000160991	protein_coding	ORAI2	1.25489	0
ENSG00000137094	protein_coding	DNAJB5	1.2537	0
ENSG00000005238	protein_coding	FAM214B	1.25214	0
ENSG00000197208	protein_coding	SLC22A4	1.25078	0
ENSG00000106991	protein_coding	ENG	1.24909	0
ENSG00000101311	protein_coding	FERMT1	1.24669	0
ENSG00000171608	protein_coding	PIK3CD	1.24597	0
ENSG00000135454	protein_coding	B4GALNT1	1.24413	0
ENSG00000101333	protein_coding	PLCB4	1.24339	2.90101e-13
ENSG00000105419	protein_coding	MEIS3	1.24287	0
ENSG00000165072	protein_coding	MAMDC2	1.24179	0
ENSG00000038382	protein_coding	TRIO	1.23702	5.47181e-06
ENSG00000152076	protein_coding	CCDC74B	1.2362	0
ENSG00000205420	protein_coding	KRT6A	1.23545	0
ENSG00000175352	protein_coding	NRIP3	1.23362	9.08085e-11
ENSG00000162493	protein_coding	PDPN	1.23243	0
ENSG00000171450	protein_coding	CDK5R2	1.22993	0.00520787
ENSG00000050405	protein_coding	LIMA1	1.22577	0
ENSG00000163975	protein_coding	MFI2	1.22341	0
ENSG00000132334	protein_coding	PTPRE	1.21672	0
ENSG00000072682	protein_coding	P4HA2	1.21635	0
ENSG00000113083	protein_coding	LOX	1.21254	9.99201e-16
ENSG00000183780	protein_coding	SLC35F3	1.21196	1.48681e-07
ENSG00000143067	protein_coding	ZNF697	1.21137	1.77636e-15
ENSG00000074370	protein_coding	ATP2A3	1.20914	3.73046e-12
ENSG00000187583	protein_coding	PLEKHN1	1.19775	0
ENSG00000107249	protein_coding	GLIS3	1.1936	7.08942e-07
ENSG00000048052	protein_coding	HDAC9	1.1911	0
ENSG00000158125	protein_coding	XDH	1.19029	0
ENSG00000241978	protein_coding	AKAP2	1.18701	0
ENSG00000125398	protein_coding	SOX9	1.18586	0
ENSG00000111664	protein_coding	GNB3	1.18566	0.0271926
ENSG00000188452	protein_coding	CERKL	1.1826	0
ENSG00000134986	protein_coding	NREP	1.18257	0
ENSG00000189420	protein_coding	ZFP92	1.1794	3.37105e-08
ENSG00000265107	protein_coding	GJA5	1.17738	0.00186781
ENSG00000128567	protein_coding	PODXL	1.17618	4.06605e-07
ENSG00000111087	protein_coding	GLI1	1.17471	0
ENSG00000251349	protein_coding	MSANTD3-TMEFF1	1.17464	1.27006e-09
ENSG00000133808	protein_coding	MICALCL	1.17153	3.41339e-08
ENSG00000187193	protein_coding	MT1X	1.17133	0.00118697
ENSG00000136378	protein_coding	ADAMTS7	1.17092	0.00748082
ENSG00000258947	protein_coding	TUBB3	1.1682	0
ENSG00000145247	protein_coding	OCIAD2	1.16715	0.0226722
ENSG00000140443	protein_coding	IGF1R	1.1668	0.000132771
ENSG00000175294	protein_coding	CATSPER1	1.16542	0.00317607
ENSG00000152952	protein_coding	PLOD2	1.16408	0
ENSG00000158427	protein_coding	TMSB15B	1.16402	2.61208e-07
ENSG00000112182	protein_coding	BACH2	1.16224	0.0140806
ENSG00000184702	protein_coding	SEPT5	1.15838	3.09601e-11
ENSG00000085063	protein_coding	CD59	1.15711	7.25846e-05
ENSG00000173546	protein_coding	CSPG4	1.15579	0.0162929
ENSG00000170537	protein_coding	TMC7	1.15541	0
ENSG00000189431	protein_coding	RASSF10	1.15194	5.12499e-08
ENSG00000017483	protein_coding	SLC38A5	1.1505	0
ENSG00000143631	protein_coding	FLG	1.15001	7.00227e-05
ENSG00000062716	protein_coding	VMP1	1.14994	4.10783e-15
ENSG00000154553	protein_coding	PDLIM3	1.14905	4.66294e-15
ENSG00000071051	protein_coding	NCK2	1.14823	0
ENSG00000181773	protein_coding	GPR3	1.1477	0.000121432
ENSG00000079385	protein_coding	CEACAM1	1.14455	0.0194847
ENSG00000134954	protein_coding	ETS1	1.14412	0
ENSG00000147883	protein_coding	CDKN2B	1.1391	0
ENSG00000180332	protein_coding	KCTD4	1.13813	0.0107832
ENSG00000136244	protein_coding	IL6	1.1378	1.09451e-06
ENSG00000140022	protein_coding	STON2	1.13626	1.38438e-07
ENSG00000072110	protein_coding	ACTN1	1.13602	0
ENSG00000198948	protein_coding	MFAP3L	1.1356	0
ENSG00000143816	protein_coding	WNT9A	1.13282	0
ENSG00000139289	protein_coding	PHLDA1	1.13222	0
ENSG00000067715	protein_coding	SYT1	1.13073	2.19269e-13
ENSG00000132821	protein_coding	VSTM2L	1.13004	1.81073e-08
ENSG00000140945	protein_coding	CDH13	1.12998	0
ENSG00000251201	protein_coding	TMED7-TICAM2	1.12602	4.71145e-12
ENSG00000150961	protein_coding	SEC24D	1.12567	0
ENSG00000044574	protein_coding	HSPA5	1.12475	0
ENSG00000166446	protein_coding	CDYL2	1.12395	2.40863e-11
ENSG00000149243	protein_coding	KLHL35	1.12309	4.5467e-05
ENSG00000101335	protein_coding	MYL9	1.12141	0
ENSG00000023902	protein_coding	PLEKHO1	1.12135	0
ENSG00000180287	protein_coding	PLD5	1.12118	0.000639043
ENSG00000069869	protein_coding	NEDD4	1.11916	7.94683e-09
ENSG00000100100	protein_coding	PIK3IP1	1.11674	0
ENSG00000149260	protein_coding	CAPN5	1.11542	0
ENSG00000163888	protein_coding	CAMK2N2	1.11527	8.41349e-06
ENSG00000182983	protein_coding	ZNF662	1.11199	0.000301194
ENSG00000125266	protein_coding	EFNB2	1.10663	0
ENSG00000172765	protein_coding	TMCC1	1.10619	0
ENSG00000132470	protein_coding	ITGB4	1.10572	2.55361e-11
ENSG00000187676	protein_coding	B3GLCT	1.10446	0
ENSG00000124143	protein_coding	ARHGAP40	1.10387	0
ENSG00000140859	protein_coding	KIFC3	1.10353	0
ENSG00000153823	protein_coding	PID1	1.10164	2.22045e-16
ENSG00000161791	protein_coding	FMNL3	1.09721	2.90217e-11
ENSG00000105137	protein_coding	SYDE1	1.09529	0
ENSG00000187601	protein_coding	MAGEH1	1.09452	0.0010512
ENSG00000058091	protein_coding	CDK14	1.08087	0
ENSG00000155090	protein_coding	KLF10	1.07963	0
ENSG00000196371	protein_coding	FUT4	1.07939	0
ENSG00000198225	protein_coding	FKBP1C	1.07794	8.84837e-06
ENSG00000158089	protein_coding	GALNT14	1.07471	0
ENSG00000114850	protein_coding	SSR3	1.07267	3.8195e-08
ENSG00000019144	protein_coding	PHLDB1	1.07205	1.95399e-14
ENSG00000204262	protein_coding	COL5A2	1.07159	0
ENSG00000175315	protein_coding	CST6	1.07133	0.000168129
ENSG00000107957	protein_coding	SH3PXD2A	1.07031	7.1703e-06
ENSG00000117143	protein_coding	UAP1	1.06866	7.40741e-13
ENSG00000164684	protein_coding	ZNF704	1.06862	3.83605e-06
ENSG00000167034	protein_coding	NKX3-1	1.06859	0
ENSG00000067082	protein_coding	KLF6	1.06813	0
ENSG00000152495	protein_coding	CAMK4	1.06647	6.96567e-07
ENSG00000135362	protein_coding	PRR5L	1.06357	0
ENSG00000115008	protein_coding	IL1A	1.06294	0
ENSG00000158555	protein_coding	GDPD5	1.06126	8.47092e-11
ENSG00000152518	protein_coding	ZFP36L2	1.05999	3.63899e-06
ENSG00000166068	protein_coding	SPRED1	1.05794	2.55906e-13
ENSG00000243414	protein_coding	TICAM2	1.0576	8.12839e-12
ENSG00000204217	protein_coding	BMPR2	1.0523	3.13726e-05
ENSG00000142871	protein_coding	CYR61	1.05025	0
ENSG00000145990	protein_coding	GFOD1	1.04923	0
ENSG00000175697	protein_coding	GPR156	1.04284	0.00278519
ENSG00000131746	protein_coding	TNS4	1.04256	0
ENSG00000150093	protein_coding	ITGB1	1.04162	0
ENSG00000103034	protein_coding	NDRG4	1.03833	0
ENSG00000140682	protein_coding	TGFB1I1	1.03675	0
ENSG00000143494	protein_coding	VASH2	1.03628	3.47008e-08
ENSG00000157064	protein_coding	NMNAT2	1.03172	0.000314624
ENSG00000104880	protein_coding	ARHGEF18	1.02857	0
ENSG00000115828	protein_coding	QPCT	1.02576	8.02758e-12
ENSG00000197183	protein_coding	NOL4L	1.02554	3.20989e-11
ENSG00000084731	protein_coding	KIF3C	1.02476	0
ENSG00000125637	protein_coding	PSD4	1.02443	0
ENSG00000011028	protein_coding	MRC2	1.02442	5.12985e-10
ENSG00000158186	protein_coding	MRAS	1.0239	0
ENSG00000196950	protein_coding	SLC39A10	1.01869	0
ENSG00000143797	protein_coding	MBOAT2	1.01823	0
ENSG00000173846	protein_coding	PLK3	1.01614	0
ENSG00000137462	protein_coding	TLR2	1.01584	6.74361e-07
ENSG00000168487	protein_coding	BMP1	1.01484	7.38865e-12
ENSG00000160326	protein_coding	SLC2A6	1.01404	0
ENSG00000196923	protein_coding	PDLIM7	1.00957	0
ENSG00000154319	protein_coding	FAM167A	1.00637	6.633e-05
ENSG00000142227	protein_coding	EMP3	1.00583	2.07863e-09
ENSG00000171488	protein_coding	LRRC8C	1.00414	0
ENSG00000183023	protein_coding	SLC8A1	1.00339	1.07336e-12
ENSG00000020181	protein_coding	ADGRA2	1.00276	1.99529e-10
ENSG00000175166	protein_coding	PSMD2	0.997868	0
ENSG00000143147	protein_coding	GPR161	0.997131	0
ENSG00000108854	protein_coding	SMURF2	0.996126	0
ENSG00000070614	protein_coding	NDST1	0.993894	0
ENSG00000119938	protein_coding	PPP1R3C	0.993439	2.39808e-14
ENSG00000109576	protein_coding	AADAT	0.992101	1.19257e-08
ENSG00000122861	protein_coding	PLAU	0.991046	0
ENSG00000260027	protein_coding	HOXB7	0.987961	1.45604e-08
ENSG00000108669	protein_coding	CYTH1	0.987694	0
ENSG00000143702	protein_coding	CEP170	0.986195	3.37455e-11
ENSG00000128595	protein_coding	CALU	0.986003	0
ENSG00000065534	protein_coding	MYLK	0.982976	0
ENSG00000168268	protein_coding	NT5DC2	0.981609	0
ENSG00000123342	protein_coding	MMP19	0.981337	0
ENSG00000169252	protein_coding	ADRB2	0.980851	9.99201e-16
ENSG00000151693	protein_coding	ASAP2	0.979667	2.0124e-11
ENSG00000253910	protein_coding	PCDHGB2	0.977142	3.16037e-10
ENSG00000124813	protein_coding	RUNX2	0.976788	3.60144e-05
ENSG00000109321	protein_coding	AREG	0.972894	0
ENSG00000166780	protein_coding	C16orf45	0.972755	9.6105e-08
ENSG00000176928	protein_coding	GCNT4	0.971651	0
ENSG00000133424	protein_coding	LARGE	0.970645	0.0262408
ENSG00000121281	protein_coding	ADCY7	0.970144	7.90257e-13
ENSG00000174099	protein_coding	MSRB3	0.96994	0
ENSG00000169247	protein_coding	SH3TC2	0.969693	0
ENSG00000124140	protein_coding	SLC12A5	0.969196	0.00375032
ENSG00000169902	protein_coding	TPST1	0.969153	0
ENSG00000152784	protein_coding	PRDM8	0.968707	5.11125e-10
ENSG00000126458	protein_coding	RRAS	0.968664	4.73868e-10
ENSG00000103202	protein_coding	NME4	0.968403	1.02042e-10
ENSG00000160469	protein_coding	BRSK1	0.964697	2.66828e-08
ENSG00000152503	protein_coding	TRIM36	0.964147	0.000523679
ENSG00000067840	protein_coding	PDZD4	0.962344	0.000626553
ENSG00000074657	protein_coding	ZNF532	0.962161	2.22045e-16
ENSG00000159433	protein_coding	STARD9	0.961181	0.0110752
ENSG00000068366	protein_coding	ACSL4	0.960643	0
ENSG00000065325	protein_coding	GLP2R	0.959874	0.0289394
ENSG00000151388	protein_coding	ADAMTS12	0.959399	0
ENSG00000008516	protein_coding	MMP25	0.956848	0.000147435
ENSG00000144152	protein_coding	FBLN7	0.956789	6.29902e-06
ENSG00000162390	protein_coding	ACOT11	0.956641	0
ENSG00000132481	protein_coding	TRIM47	0.954809	0
ENSG00000143469	protein_coding	SYT14	0.954667	0.00145303
ENSG00000164509	protein_coding	IL31RA	0.954014	2.72082e-12
ENSG00000091409	protein_coding	ITGA6	0.953953	0
ENSG00000182752	protein_coding	PAPPA	0.953514	0.000222293
ENSG00000196562	protein_coding	SULF2	0.953379	0
ENSG00000167460	protein_coding	TPM4	0.952262	0
ENSG00000147065	protein_coding	MSN	0.952007	0
ENSG00000166750	protein_coding	SLFN5	0.951997	0
ENSG00000102316	protein_coding	MAGED2	0.951796	2.67218e-08
ENSG00000142920	protein_coding	AZIN2	0.951254	8.32667e-14
ENSG00000134070	protein_coding	IRAK2	0.950731	1.09024e-13
ENSG00000135269	protein_coding	TES	0.950729	0
ENSG00000183087	protein_coding	GAS6	0.950043	7.4089e-08
ENSG00000148841	protein_coding	ITPRIP	0.950034	0
ENSG00000186340	protein_coding	THBS2	0.949814	0
ENSG00000156453	protein_coding	PCDH1	0.949048	0
ENSG00000023171	protein_coding	GRAMD1B	0.947243	1.32496e-08
ENSG00000173705	protein_coding	SUSD5	0.946155	0
ENSG00000169554	protein_coding	ZEB2	0.945545	1.17829e-09
ENSG00000116157	protein_coding	GPX7	0.945165	0.00721503
ENSG00000176692	protein_coding	FOXC2	0.944819	4.72717e-07
ENSG00000198873	protein_coding	GRK5	0.94412	0
ENSG00000121297	protein_coding	TSHZ3	0.942496	6.54354e-12
ENSG00000145476	protein_coding	CYP4V2	0.941862	0
ENSG00000154134	protein_coding	ROBO3	0.941002	0
ENSG00000234465	protein_coding	PINLYP	0.940533	0.0327349
ENSG00000185022	protein_coding	MAFF	0.93992	0
ENSG00000184867	protein_coding	ARMCX2	0.937489	0
ENSG00000101680	protein_coding	LAMA1	0.937114	1.9074e-08
ENSG00000171992	protein_coding	SYNPO	0.934309	4.40631e-08
ENSG00000162734	protein_coding	PEA15	0.932134	2.47786e-10
ENSG00000010438	protein_coding	PRSS3	0.931538	0.000391187
ENSG00000130270	protein_coding	ATP8B3	0.931221	0.00310827
ENSG00000163659	protein_coding	TIPARP	0.929319	0
ENSG00000088832	protein_coding	FKBP1A	0.92831	4.2285e-06
ENSG00000172638	protein_coding	EFEMP2	0.928228	0
ENSG00000008300	protein_coding	CELSR3	0.928037	0.00674998
ENSG00000084636	protein_coding	COL16A1	0.925861	1.89563e-05
ENSG00000070778	protein_coding	PTPN21	0.924467	2.05928e-08
ENSG00000120162	protein_coding	MOB3B	0.923994	0
ENSG00000114670	protein_coding	NEK11	0.920807	0
ENSG00000104728	protein_coding	ARHGEF10	0.920459	9.58925e-09
ENSG00000153294	protein_coding	ADGRF4	0.920355	4.00773e-11
ENSG00000135740	protein_coding	SLC9A5	0.91667	0.00158282
ENSG00000057019	protein_coding	DCBLD2	0.916508	0
ENSG00000107130	protein_coding	NCS1	0.915096	0
ENSG00000143367	protein_coding	TUFT1	0.914844	0
ENSG00000134256	protein_coding	CD101	0.914119	5.04683e-05
ENSG00000203668	protein_coding	CHML	0.912458	0.00549375
ENSG00000115594	protein_coding	IL1R1	0.91202	0
ENSG00000164949	protein_coding	GEM	0.911397	2.19802e-05
ENSG00000171016	protein_coding	PYGO1	0.910541	0.000182312
ENSG00000111696	protein_coding	NT5DC3	0.909746	0.00385785
ENSG00000169604	protein_coding	ANTXR1	0.908981	0
ENSG00000103647	protein_coding	CORO2B	0.905738	0.000453099
ENSG00000083857	protein_coding	FAT1	0.905732	9.02568e-05
ENSG00000196814	protein_coding	MVB12B	0.904405	0.00106208
ENSG00000165868	protein_coding	HSPA12A	0.90187	2.28646e-11
ENSG00000072832	protein_coding	CRMP1	0.901494	0.00866173
ENSG00000197712	protein_coding	FAM114A1	0.901208	0
ENSG00000146477	protein_coding	SLC22A3	0.900248	0
ENSG00000170921	protein_coding	TANC2	0.898516	0.00178236
ENSG00000066697	protein_coding	MSANTD3	0.897653	0
ENSG00000054277	protein_coding	OPN3	0.897225	0
ENSG00000125510	protein_coding	OPRL1	0.896029	1.68571e-07
ENSG00000165512	protein_coding	ZNF22	0.895394	5.38125e-13
ENSG00000087253	protein_coding	LPCAT2	0.893394	0
ENSG00000196628	protein_coding	TCF4	0.893301	3.67797e-08
ENSG00000151474	protein_coding	FRMD4A	0.892814	1.73556e-08
ENSG00000088826	protein_coding	SMOX	0.890915	0
ENSG00000105825	protein_coding	TFPI2	0.8905	0.0192558
ENSG00000076043	protein_coding	REXO2	0.888626	7.46581e-05
ENSG00000173917	protein_coding	HOXB2	0.888164	0
ENSG00000166598	protein_coding	HSP90B1	0.887118	0
ENSG00000187801	protein_coding	ZFP69B	0.886878	1.95355e-12
ENSG00000124788	protein_coding	ATXN1	0.886799	2.56923e-07
ENSG00000169851	protein_coding	PCDH7	0.88658	1.10312e-12
ENSG00000105255	protein_coding	FSD1	0.886053	0
ENSG00000213420	protein_coding	GPC2	0.885102	6.16448e-06
ENSG00000165443	protein_coding	PHYHIPL	0.884862	0.0121708
ENSG00000124120	protein_coding	TTPAL	0.882029	0
ENSG00000177283	protein_coding	FZD8	0.881827	0.00038927
ENSG00000157510	protein_coding	AFAP1L1	0.881318	0
ENSG00000155660	protein_coding	PDIA4	0.879983	0
ENSG00000101004	protein_coding	NINL	0.879161	0.0066361
ENSG00000177119	protein_coding	ANO6	0.878987	0
ENSG00000006016	protein_coding	CRLF1	0.878756	1.59712e-11
ENSG00000105048	protein_coding	TNNT1	0.878443	0.000227515
ENSG00000132359	protein_coding	RAP1GAP2	0.876261	1.39512e-10
ENSG00000164111	protein_coding	ANXA5	0.873997	0.0167486
ENSG00000166741	protein_coding	NNMT	0.87264	0.0127969
ENSG00000019505	protein_coding	SYT13	0.872427	2.58493e-10
ENSG00000166342	protein_coding	NETO1	0.87053	1.48586e-05
ENSG00000163453	protein_coding	IGFBP7	0.867855	0.000644718
ENSG00000160179	protein_coding	ABCG1	0.867801	9.92475e-11
ENSG00000112837	protein_coding	TBX18	0.866582	5.15708e-07
ENSG00000106003	protein_coding	LFNG	0.866576	0
ENSG00000100345	protein_coding	MYH9	0.866488	1.67872e-11
ENSG00000159217	protein_coding	IGF2BP1	0.866113	6.66981e-06
ENSG00000160209	protein_coding	PDXK	0.865361	0
ENSG00000166016	protein_coding	ABTB2	0.865107	2.14726e-05
ENSG00000114450	protein_coding	GNB4	0.864754	0
ENSG00000145431	protein_coding	PDGFC	0.86407	0
ENSG00000158715	protein_coding	SLC45A3	0.863576	0
ENSG00000068438	protein_coding	FTSJ1	0.862726	1.34004e-13
ENSG00000005379	protein_coding	BZRAP1	0.861729	3.27926e-06
ENSG00000244486	protein_coding	SCARF2	0.86165	1.44203e-05
ENSG00000124098	protein_coding	FAM210B	0.858786	0
ENSG00000051108	protein_coding	HERPUD1	0.85831	0
ENSG00000136869	protein_coding	TLR4	0.857886	8.18999e-08
ENSG00000176749	protein_coding	CDK5R1	0.857046	1.40887e-13
ENSG00000163661	protein_coding	PTX3	0.856869	1.09889e-09
ENSG00000157227	protein_coding	MMP14	0.856591	0
ENSG00000158163	protein_coding	DZIP1L	0.855597	0.00679482
ENSG00000107554	protein_coding	DNMBP	0.85436	5.87086e-13
ENSG00000175592	protein_coding	FOSL1	0.854239	4.53356e-10
ENSG00000089723	protein_coding	OTUB2	0.85386	2.06114e-07
ENSG00000164647	protein_coding	STEAP1	0.852026	0.00914056
ENSG00000206075	protein_coding	SERPINB5	0.851303	2.46125e-12
ENSG00000160293	protein_coding	VAV2	0.850162	7.77156e-16
ENSG00000178026	protein_coding	LRRC75B	0.849511	1.49052e-05
ENSG00000149798	protein_coding	CDC42EP2	0.849219	1.74949e-12
ENSG00000151702	protein_coding	FLI1	0.849187	0
ENSG00000140600	protein_coding	SH3GL3	0.847847	6.20885e-09
ENSG00000165891	protein_coding	E2F7	0.847182	0
ENSG00000134247	protein_coding	PTGFRN	0.845396	0
ENSG00000153246	protein_coding	PLA2R1	0.844082	0.000109435
ENSG00000112183	protein_coding	RBM24	0.842781	0
ENSG00000182742	protein_coding	HOXB4	0.842068	0
ENSG00000145050	protein_coding	MANF	0.840969	0.0122287
ENSG00000148516	protein_coding	ZEB1	0.838642	0.000670296
ENSG00000177707	protein_coding	PVRL3	0.837754	6.56142e-14
ENSG00000112276	protein_coding	BVES	0.837628	0
ENSG00000163393	protein_coding	SLC22A15	0.835889	3.53051e-14
ENSG00000020577	protein_coding	SAMD4A	0.835295	4.72437e-06
ENSG00000111424	protein_coding	VDR	0.834873	0
ENSG00000119865	protein_coding	CNRIP1	0.833754	0.000115671
ENSG00000126522	protein_coding	ASL	0.830633	2.71941e-08
ENSG00000134030	protein_coding	CTIF	0.82974	6.02163e-12
ENSG00000108379	protein_coding	WNT3	0.824495	7.12384e-07
ENSG00000076706	protein_coding	MCAM	0.822617	0
ENSG00000164733	protein_coding	CTSB	0.820293	0
ENSG00000164251	protein_coding	F2RL1	0.820174	0
ENSG00000140564	protein_coding	FURIN	0.820151	1.31206e-12
ENSG00000148468	protein_coding	FAM171A1	0.819757	6.10623e-15
ENSG00000167123	protein_coding	CERCAM	0.8193	0
ENSG00000008083	protein_coding	JARID2	0.818724	2.52257e-11
ENSG00000184384	protein_coding	MAML2	0.818352	3.44169e-14
ENSG00000170873	protein_coding	MTSS1	0.813547	4.26935e-10
ENSG00000158296	protein_coding	SLC13A3	0.812181	1.68279e-06
ENSG00000113140	protein_coding	SPARC	0.809843	3.98268e-11
ENSG00000060558	protein_coding	GNA15	0.80951	1.11022e-16
ENSG00000113758	protein_coding	DBN1	0.808796	0
ENSG00000163485	protein_coding	ADORA1	0.806207	0.000174328
ENSG00000172985	protein_coding	SH3RF3	0.806029	0.00638342
ENSG00000166341	protein_coding	DCHS1	0.805658	0.0135386
ENSG00000180398	protein_coding	MCFD2	0.805574	0
ENSG00000109680	protein_coding	TBC1D19	0.805294	0.00792064
ENSG00000008513	protein_coding	ST3GAL1	0.804404	0
ENSG00000112759	protein_coding	SLC29A1	0.803622	0
ENSG00000162591	protein_coding	MEGF6	0.800573	0.046885
ENSG00000132003	protein_coding	ZSWIM4	0.798759	4.7953e-08
ENSG00000213654	protein_coding	GPSM3	0.798526	1.66533e-15
ENSG00000132915	protein_coding	PDE6A	0.798437	0.0041983
ENSG00000196428	protein_coding	TSC22D2	0.798057	0.000137411
ENSG00000185697	protein_coding	MYBL1	0.797541	0.027053
ENSG00000163040	protein_coding	CCDC74A	0.79703	0
ENSG00000110811	protein_coding	P3H3	0.79676	0
ENSG00000183098	protein_coding	GPC6	0.793425	3.95599e-08
ENSG00000136068	protein_coding	FLNB	0.791214	5.36396e-10
ENSG00000114812	protein_coding	VIPR1	0.791075	0.00267849
ENSG00000211455	protein_coding	STK38L	0.790802	8.89112e-10
ENSG00000065357	protein_coding	DGKA	0.790088	0
ENSG00000144857	protein_coding	BOC	0.788326	0.0148483
ENSG00000146535	protein_coding	GNA12	0.787853	0
ENSG00000169131	protein_coding	ZNF354A	0.787791	1.11022e-16
ENSG00000051128	protein_coding	HOMER3	0.785764	0
ENSG00000184838	protein_coding	PRR16	0.785444	1.06026e-13
ENSG00000144935	protein_coding	TRPC1	0.781862	0.0164249
ENSG00000135931	protein_coding	ARMC9	0.780913	0
ENSG00000151135	protein_coding	TMEM263	0.77882	7.59836e-10
ENSG00000253276	protein_coding	CCDC71L	0.777481	0
ENSG00000163689	protein_coding	C3orf67	0.77338	0
ENSG00000164638	protein_coding	SLC29A4	0.773254	0.000271846
ENSG00000174501	protein_coding	ANKRD36C	0.770892	0.0114345
ENSG00000145014	protein_coding	TMEM44	0.769681	1.00399e-09
ENSG00000086289	protein_coding	EPDR1	0.769287	3.67556e-10
ENSG00000163072	protein_coding	NOSTRIN	0.764193	1.15193e-06
ENSG00000072840	protein_coding	EVC	0.763966	1.2955e-07
ENSG00000144802	protein_coding	NFKBIZ	0.762768	0.0077643
ENSG00000141753	protein_coding	IGFBP4	0.762363	0
ENSG00000173894	protein_coding	CBX2	0.760617	4.09894e-13
ENSG00000147454	protein_coding	SLC25A37	0.759426	1.44621e-07
ENSG00000175764	protein_coding	TTLL11	0.758499	1.30793e-05
ENSG00000117479	protein_coding	SLC19A2	0.758054	6.68822e-09
ENSG00000132718	protein_coding	SYT11	0.757356	0.0043808
ENSG00000119408	protein_coding	NEK6	0.755378	0
ENSG00000141519	protein_coding	CCDC40	0.754852	6.59975e-08
ENSG00000145428	protein_coding	RNF175	0.750125	0.000106492
ENSG00000153531	protein_coding	ADPRHL1	0.748961	0.0199173
ENSG00000198732	protein_coding	SMOC1	0.748484	4.59632e-14
ENSG00000158710	protein_coding	TAGLN2	0.748455	0.0233219
ENSG00000133067	protein_coding	LGR6	0.745962	0.0300609
ENSG00000102804	protein_coding	TSC22D1	0.745517	1.31095e-10
ENSG00000100592	protein_coding	DAAM1	0.744571	3.65401e-09
ENSG00000116852	protein_coding	KIF21B	0.743274	0.0490548
ENSG00000196437	protein_coding	ZNF569	0.739966	8.98327e-05
ENSG00000147650	protein_coding	LRP12	0.738651	9.76996e-15
ENSG00000137941	protein_coding	TTLL7	0.738311	0.0220883
ENSG00000115129	protein_coding	TP53I3	0.737579	2.1461e-07
ENSG00000162636	protein_coding	FAM102B	0.735392	0.00191973
ENSG00000113721	protein_coding	PDGFRB	0.735172	6.28135e-11
ENSG00000080845	protein_coding	DLGAP4	0.732378	0.0116945
ENSG00000135723	protein_coding	FHOD1	0.731813	0
ENSG00000166444	protein_coding	ST5	0.731664	7.363e-13
ENSG00000196924	protein_coding	FLNA	0.731518	3.90378e-08
ENSG00000169991	protein_coding	IFFO2	0.731375	8.75966e-14
ENSG00000100003	protein_coding	SEC14L2	0.731056	0
ENSG00000076356	protein_coding	PLXNA2	0.729875	0.00186454
ENSG00000116717	protein_coding	GADD45A	0.728923	0
ENSG00000111450	protein_coding	STX2	0.728825	4.76841e-13
ENSG00000101255	protein_coding	TRIB3	0.728183	8.93308e-10
ENSG00000169258	protein_coding	GPRIN1	0.727955	6.21725e-15
ENSG00000171223	protein_coding	JUNB	0.727471	6.31406e-12
ENSG00000183580	protein_coding	FBXL7	0.726614	0.000105622
ENSG00000128590	protein_coding	DNAJB9	0.725888	5.52178e-06
ENSG00000142875	protein_coding	PRKACB	0.725055	1.08802e-13
ENSG00000128228	protein_coding	SDF2L1	0.724811	0.000477523
ENSG00000075420	protein_coding	FNDC3B	0.724668	8.21111e-11
ENSG00000163191	protein_coding	S100A11	0.724349	3.54842e-05
ENSG00000006118	protein_coding	TMEM132A	0.724068	7.64067e-05
ENSG00000213928	protein_coding	IRF9	0.723614	0
ENSG00000166130	protein_coding	IKBIP	0.723294	7.78707e-11
ENSG00000100934	protein_coding	SEC23A	0.723252	1.33002e-05
ENSG00000065485	protein_coding	PDIA5	0.722692	0
ENSG00000143479	protein_coding	DYRK3	0.721996	0.00297132
ENSG00000146373	protein_coding	RNF217	0.720793	0.0490791
ENSG00000153071	protein_coding	DAB2	0.720666	0
ENSG00000162512	protein_coding	SDC3	0.720447	1.1185e-05
ENSG00000130203	protein_coding	APOE	0.718659	0.00516051
ENSG00000047932	protein_coding	GOPC	0.718206	7.49751e-07
ENSG00000196912	protein_coding	ANKRD36B	0.717644	1.14393e-05
ENSG00000185262	protein_coding	UBALD2	0.717537	9.61453e-14
ENSG00000115226	protein_coding	FNDC4	0.717254	4.27886e-05
ENSG00000115526	protein_coding	CHST10	0.716768	5.21805e-15
ENSG00000151458	protein_coding	ANKRD50	0.716662	4.97618e-07
ENSG00000140406	protein_coding	MESDC1	0.713667	0
ENSG00000148288	protein_coding	GBGT1	0.711984	5.67311e-05
ENSG00000079308	protein_coding	TNS1	0.711149	0.0299376
ENSG00000143641	protein_coding	GALNT2	0.710826	0
ENSG00000149428	protein_coding	HYOU1	0.710193	0
ENSG00000132952	protein_coding	USPL1	0.710058	5.95413e-13
ENSG00000146094	protein_coding	DOK3	0.709997	0.0400339
ENSG00000197122	protein_coding	SRC	0.709721	0
ENSG00000014914	protein_coding	MTMR11	0.708477	1.11121e-09
ENSG00000114529	protein_coding	C3orf52	0.706234	0
ENSG00000147852	protein_coding	VLDLR	0.705838	0.000174633
ENSG00000084112	protein_coding	SSH1	0.705095	4.72064e-08
ENSG00000169213	protein_coding	RAB3B	0.704821	1.15907e-13
ENSG00000108947	protein_coding	EFNB3	0.704706	4.44089e-16
ENSG00000110888	protein_coding	CAPRIN2	0.704207	0.00805296
ENSG00000147689	protein_coding	FAM83A	0.704198	0
ENSG00000135324	protein_coding	MRAP2	0.704195	0.0186841
ENSG00000166922	protein_coding	SCG5	0.703081	0.00638043
ENSG00000163703	protein_coding	CRELD1	0.701424	0
ENSG00000181104	protein_coding	F2R	0.699486	0
ENSG00000153317	protein_coding	ASAP1	0.699087	0.00236066
ENSG00000154734	protein_coding	ADAMTS1	0.698739	6.24964e-06
ENSG00000102781	protein_coding	KATNAL1	0.698662	1.74125e-11
ENSG00000006327	protein_coding	TNFRSF12A	0.697695	1.80623e-05
ENSG00000125844	protein_coding	RRBP1	0.697477	0.0334999
ENSG00000072786	protein_coding	STK10	0.69723	0
ENSG00000196839	protein_coding	ADA	0.696728	1.74305e-13
ENSG00000213722	protein_coding	DDAH2	0.696323	4.29771e-07
ENSG00000174938	protein_coding	SEZ6L2	0.696279	8.90399e-05
ENSG00000198053	protein_coding	SIRPA	0.696235	0
ENSG00000173848	protein_coding	NET1	0.695356	1.11022e-16
ENSG00000184564	protein_coding	SLITRK6	0.695137	0.00652739
ENSG00000166147	protein_coding	FBN1	0.69494	0.0298841
ENSG00000100344	protein_coding	PNPLA3	0.694481	0.0184795
ENSG00000101160	protein_coding	CTSZ	0.693966	2.22045e-16
ENSG00000198853	protein_coding	RUSC2	0.69343	0.000688145
ENSG00000104332	protein_coding	SFRP1	0.693127	0
ENSG00000137486	protein_coding	ARRB1	0.692177	0.000229027
ENSG00000176915	protein_coding	ANKLE2	0.691587	8.90862e-09
ENSG00000074219	protein_coding	TEAD2	0.690981	0
ENSG00000106333	protein_coding	PCOLCE	0.689414	5.49461e-05
ENSG00000161682	protein_coding	FAM171A2	0.687604	1.26578e-05
ENSG00000155366	protein_coding	RHOC	0.68697	0.0201595
ENSG00000078177	protein_coding	N4BP2	0.685997	0.0215179
ENSG00000136026	protein_coding	CKAP4	0.685816	0
ENSG00000241839	protein_coding	PLEKHO2	0.684745	0
ENSG00000183386	protein_coding	FHL3	0.684526	0
ENSG00000197321	protein_coding	SVIL	0.684464	0.00049724
ENSG00000253953	protein_coding	PCDHGB4	0.682245	0.000236441
ENSG00000126790	protein_coding	L3HYPDH	0.681672	0.000502351
ENSG00000143322	protein_coding	ABL2	0.681093	0.000708941
ENSG00000128578	protein_coding	STRIP2	0.680587	5.71815e-06
ENSG00000163430	protein_coding	FSTL1	0.68051	0
ENSG00000142002	protein_coding	DPP9	0.679881	5.55112e-16
ENSG00000162702	protein_coding	ZNF281	0.679706	3.30402e-13
ENSG00000145685	protein_coding	LHFPL2	0.677774	1.05471e-14
ENSG00000276547	protein_coding	PCDHGB5	0.677573	0.000714527
ENSG00000102580	protein_coding	DNAJC3	0.677246	1.16018e-13
ENSG00000140807	protein_coding	NKD1	0.676897	5.05954e-06
ENSG00000144655	protein_coding	CSRNP1	0.676071	3.37896e-12
ENSG00000163874	protein_coding	ZC3H12A	0.675745	1.73412e-07
ENSG00000146242	protein_coding	TPBG	0.675289	0
ENSG00000106683	protein_coding	LIMK1	0.674623	0
ENSG00000181830	protein_coding	SLC35C1	0.672954	0
ENSG00000005249	protein_coding	PRKAR2B	0.670285	0.035781
ENSG00000114853	protein_coding	ZBTB47	0.669377	3.29263e-06
ENSG00000177311	protein_coding	ZBTB38	0.669188	1.63339e-06
ENSG00000034677	protein_coding	RNF19A	0.669141	1.55431e-15
ENSG00000121005	protein_coding	CRISPLD1	0.668776	0.0152779
ENSG00000106089	protein_coding	STX1A	0.668124	0.00197553
ENSG00000140931	protein_coding	CMTM3	0.668033	5.53818e-10
ENSG00000104081	protein_coding	BMF	0.667334	0.00216595
ENSG00000154447	protein_coding	SH3RF1	0.666803	8.20111e-11
ENSG00000106799	protein_coding	TGFBR1	0.666318	8.91492e-11
ENSG00000166265	protein_coding	CYYR1	0.664536	2.24415e-05
ENSG00000148426	protein_coding	PROSER2	0.664242	0
ENSG00000182022	protein_coding	CHST15	0.664203	0
ENSG00000138829	protein_coding	FBN2	0.66399	0.0479825
ENSG00000198742	protein_coding	SMURF1	0.663977	3.33067e-16
ENSG00000236609	protein_coding	ZNF853	0.663261	0.0107347
ENSG00000089327	protein_coding	FXYD5	0.663007	7.33383e-08
ENSG00000087495	protein_coding	PHACTR3	0.662694	0.000297107
ENSG00000166592	protein_coding	RRAD	0.662441	2.13516e-05
ENSG00000075391	protein_coding	RASAL2	0.661414	0.00519385
ENSG00000040275	protein_coding	SPDL1	0.659335	1.47607e-09
ENSG00000105875	protein_coding	WDR91	0.658785	0
ENSG00000163362	protein_coding	C1orf106	0.65728	0
ENSG00000111817	protein_coding	DSE	0.656866	7.4749e-10
ENSG00000169641	protein_coding	LUZP1	0.655451	0
ENSG00000197555	protein_coding	SIPA1L1	0.654833	1.00014e-09
ENSG00000183876	protein_coding	ARSI	0.654338	6.66134e-16
ENSG00000140511	protein_coding	HAPLN3	0.654114	0
ENSG00000122694	protein_coding	GLIPR2	0.653955	0.0181192
ENSG00000132321	protein_coding	IQCA1	0.652677	0
ENSG00000188483	protein_coding	IER5L	0.65204	4.46487e-08
ENSG00000187720	protein_coding	THSD4	0.651761	1.72171e-11
ENSG00000130038	protein_coding	CRACR2A	0.650868	0.0466026
ENSG00000196843	protein_coding	ARID5A	0.649924	0
ENSG00000114923	protein_coding	SLC4A3	0.649747	0.0309857
ENSG00000142949	protein_coding	PTPRF	0.649646	3.61264e-05
ENSG00000189410	protein_coding	SH2D5	0.648984	1.11022e-16
ENSG00000119682	protein_coding	AREL1	0.648068	0
ENSG00000112320	protein_coding	SOBP	0.647577	7.11475e-06
ENSG00000091136	protein_coding	LAMB1	0.646848	1.94178e-06
ENSG00000228672	protein_coding	PROB1	0.646495	1.44788e-09
ENSG00000117385	protein_coding	P3H1	0.641943	0
ENSG00000139636	protein_coding	LMBR1L	0.641839	0
ENSG00000131435	protein_coding	PDLIM4	0.640918	3.27451e-11
ENSG00000099812	protein_coding	MISP	0.640626	1.11022e-15
ENSG00000157833	protein_coding	GAREM2	0.640584	2.45626e-06
ENSG00000182158	protein_coding	CREB3L2	0.639831	1.00731e-08
ENSG00000013375	protein_coding	PGM3	0.639749	3.65263e-14
ENSG00000247596	protein_coding	TWF2	0.63968	0.0283017
ENSG00000101199	protein_coding	ARFGAP1	0.639389	1.21747e-07
ENSG00000273274	protein_coding	ZBTB8B	0.638553	2.96837e-06
ENSG00000111711	protein_coding	GOLT1B	0.637567	0.000114527
ENSG00000101400	protein_coding	SNTA1	0.637258	2.68973e-08
ENSG00000123636	protein_coding	BAZ2B	0.636927	0.037722
ENSG00000107863	protein_coding	ARHGAP21	0.636369	0.000227323
ENSG00000081059	protein_coding	TCF7	0.635124	0
ENSG00000099337	protein_coding	KCNK6	0.635091	0
ENSG00000151348	protein_coding	EXT2	0.634228	2.48392e-08
ENSG00000179218	protein_coding	CALR	0.63398	0.00452198
ENSG00000075618	protein_coding	FSCN1	0.633791	0
ENSG00000167641	protein_coding	PPP1R14A	0.633303	0.00504337
ENSG00000092929	protein_coding	UNC13D	0.632554	7.18536e-13
ENSG00000011114	protein_coding	BTBD7	0.632503	6.90401e-10
ENSG00000186063	protein_coding	AIDA	0.63122	5.92397e-08
ENSG00000137962	protein_coding	ARHGAP29	0.630675	0.00201439
ENSG00000163697	protein_coding	APBB2	0.630277	5.03563e-10
ENSG00000113739	protein_coding	STC2	0.629937	9.932e-08
ENSG00000122591	protein_coding	FAM126A	0.629297	1.70761e-07
ENSG00000110080	protein_coding	ST3GAL4	0.628992	2.11404e-09
ENSG00000182963	protein_coding	GJC1	0.625697	7.21661e-08
ENSG00000169891	protein_coding	REPS2	0.62505	4.26659e-12
ENSG00000168036	protein_coding	CTNNB1	0.624971	3.59885e-05
ENSG00000158828	protein_coding	PINK1	0.624334	1.16271e-08
ENSG00000109756	protein_coding	RAPGEF2	0.623424	0.00640295
ENSG00000162946	protein_coding	DISC1	0.622759	0.00861083
ENSG00000105404	protein_coding	RABAC1	0.622615	0.00155872
ENSG00000097007	protein_coding	ABL1	0.621725	9.87075e-07
ENSG00000121690	protein_coding	DEPDC7	0.620889	0.00381482
ENSG00000025708	protein_coding	TYMP	0.620683	1.50191e-09
ENSG00000145569	protein_coding	FAM105A	0.620126	0.00319418
ENSG00000139668	protein_coding	WDFY2	0.618964	1.63964e-09
ENSG00000136542	protein_coding	GALNT5	0.618251	1.48489e-08
ENSG00000177096	protein_coding	FAM109B	0.617963	6.19048e-08
ENSG00000121653	protein_coding	MAPK8IP1	0.617962	9.45966e-12
ENSG00000168280	protein_coding	KIF5C	0.617926	2.71904e-06
ENSG00000091039	protein_coding	OSBPL8	0.617665	0.0215828
ENSG00000107984	protein_coding	DKK1	0.617289	0.0109153
ENSG00000006282	protein_coding	SPATA20	0.616451	0
ENSG00000183337	protein_coding	BCOR	0.615368	0.0487408
ENSG00000088543	protein_coding	C3orf18	0.615253	5.07522e-05
ENSG00000162909	protein_coding	CAPN2	0.615017	2.22045e-16
ENSG00000076067	protein_coding	RBMS2	0.614443	7.91294e-08
ENSG00000161091	protein_coding	MFSD12	0.614197	9.28281e-08
ENSG00000065989	protein_coding	PDE4A	0.613253	4.20523e-06
ENSG00000218336	protein_coding	TENM3	0.612999	0.000594442
ENSG00000158023	protein_coding	WDR66	0.612948	1.00942e-05
ENSG00000135631	protein_coding	RAB11FIP5	0.612109	7.24295e-09
ENSG00000174939	protein_coding	ASPHD1	0.611836	5.00887e-07
ENSG00000164294	protein_coding	GPX8	0.611578	0.0174596
ENSG00000008735	protein_coding	MAPK8IP2	0.611412	5.155e-06
ENSG00000120217	protein_coding	CD274	0.61053	2.38914e-11
ENSG00000197461	protein_coding	PDGFA	0.610283	0
ENSG00000226887	protein_coding	ERVMER34-1	0.609595	1.03457e-05
ENSG00000129295	protein_coding	LRRC6	0.609443	0.00109338
ENSG00000134013	protein_coding	LOXL2	0.608912	0
ENSG00000141441	protein_coding	GAREM1	0.608867	0.000505191
ENSG00000143499	protein_coding	SMYD2	0.608447	0
ENSG00000119630	protein_coding	PGF	0.607778	7.78266e-14
ENSG00000105329	protein_coding	TGFB1	0.607512	0.000399455
ENSG00000164970	protein_coding	FAM219A	0.606494	8.65985e-06
ENSG00000142669	protein_coding	SH3BGRL3	0.60645	6.57239e-05
ENSG00000166997	protein_coding	CNPY4	0.606164	1.5489e-06
ENSG00000073910	protein_coding	FRY	0.605712	0.000769538
ENSG00000165905	protein_coding	GYLTL1B	0.605377	7.18025e-09
ENSG00000128487	protein_coding	SPECC1	0.60443	0
ENSG00000120327	protein_coding	PCDHB14	0.604099	0.034182
ENSG00000151612	protein_coding	ZNF827	0.604088	0.00298428
ENSG00000164136	protein_coding	IL15	0.603798	0.00243643
ENSG00000144118	protein_coding	RALB	0.60244	1.72458e-05
ENSG00000186806	protein_coding	VSIG10L	0.601318	0.000442484
ENSG00000146426	protein_coding	TIAM2	0.600282	0.00522555
ENSG00000124588	protein_coding	NQO2	-0.601346	6.4223e-11
ENSG00000060138	protein_coding	YBX3	-0.602176	0
ENSG00000166886	protein_coding	NAB2	-0.603966	1.19682e-13
ENSG00000156521	protein_coding	TYSND1	-0.604573	7.74001e-09
ENSG00000184903	protein_coding	IMMP2L	-0.605071	1.3201e-06
ENSG00000184381	protein_coding	PLA2G6	-0.605703	0.0456749
ENSG00000143537	protein_coding	ADAM15	-0.606066	0
ENSG00000110090	protein_coding	CPT1A	-0.606574	4.05929e-09
ENSG00000163050	protein_coding	ADCK3	-0.60732	2.75913e-05
ENSG00000198721	protein_coding	ECI2	-0.60732	9.7532e-12
ENSG00000205269	protein_coding	TMEM170B	-0.607975	0.0314352
ENSG00000204397	protein_coding	CARD16	-0.609909	0.00516619
ENSG00000070759	protein_coding	TESK2	-0.610528	0.0202665
ENSG00000081913	protein_coding	PHLPP1	-0.611151	6.72989e-08
ENSG00000138759	protein_coding	FRAS1	-0.612265	0.0147313
ENSG00000274276	protein_coding	CBSL	-0.612564	6.32827e-15
ENSG00000165312	protein_coding	OTUD1	-0.614538	5.5982e-08
ENSG00000173581	protein_coding	CCDC106	-0.614807	0.0292786
ENSG00000243789	protein_coding	JMJD7	-0.615426	0.00211826
ENSG00000168679	protein_coding	SLC16A4	-0.616035	3.39007e-05
ENSG00000188290	protein_coding	HES4	-0.617264	3.008e-07
ENSG00000105552	protein_coding	BCAT2	-0.617618	0
ENSG00000108479	protein_coding	GALK1	-0.618836	3.88731e-11
ENSG00000181192	protein_coding	DHTKD1	-0.618973	5.76206e-14
ENSG00000178035	protein_coding	IMPDH2	-0.619111	2.83273e-12
ENSG00000027075	protein_coding	PRKCH	-0.61966	0
ENSG00000176399	protein_coding	DMRTA1	-0.620562	0.00497742
ENSG00000119669	protein_coding	IRF2BPL	-0.620628	0.00709847
ENSG00000106351	protein_coding	AGFG2	-0.620677	5.9963e-06
ENSG00000105339	protein_coding	DENND3	-0.624197	0.00103035
ENSG00000235109	protein_coding	ZSCAN31	-0.624345	8.72331e-05
ENSG00000186350	protein_coding	RXRA	-0.624731	0.0187353
ENSG00000156398	protein_coding	SFXN2	-0.626727	0
ENSG00000216490	protein_coding	IFI30	-0.629361	1.1308e-06
ENSG00000168763	protein_coding	CNNM3	-0.629556	5.44073e-11
ENSG00000183891	protein_coding	TTC32	-0.630039	0.00283565
ENSG00000171813	protein_coding	PWWP2B	-0.63101	4.73801e-07
ENSG00000170899	protein_coding	GSTA4	-0.63107	7.83574e-09
ENSG00000159314	protein_coding	ARHGAP27	-0.632206	1.05012e-09
ENSG00000065060	protein_coding	UHRF1BP1	-0.63333	1.00233e-06
ENSG00000171503	protein_coding	ETFDH	-0.634137	0
ENSG00000167969	protein_coding	ECI1	-0.634692	6.67748e-11
ENSG00000106069	protein_coding	CHN2	-0.636142	0.0113545
ENSG00000204264	protein_coding	PSMB8	-0.63624	8.99235e-09
ENSG00000105327	protein_coding	BBC3	-0.637039	6.12533e-08
ENSG00000144199	protein_coding	FAHD2B	-0.637551	4.50167e-07
ENSG00000185909	protein_coding	KLHDC8B	-0.637612	3.09086e-12
ENSG00000139192	protein_coding	TAPBPL	-0.638426	7.26665e-11
ENSG00000161896	protein_coding	IP6K3	-0.63876	1.92966e-10
ENSG00000167996	protein_coding	FTH1	-0.639581	2.03267e-11
ENSG00000135363	protein_coding	LMO2	-0.639859	0.00628391
ENSG00000178460	protein_coding	MCMDC2	-0.640346	0.00105928
ENSG00000168234	protein_coding	TTC39C	-0.640553	0
ENSG00000117318	protein_coding	ID3	-0.640862	4.95628e-06
ENSG00000169299	protein_coding	PGM2	-0.64167	1.26597e-06
ENSG00000112773	protein_coding	FAM46A	-0.642053	0
ENSG00000144749	protein_coding	LRIG1	-0.642278	2.59719e-09
ENSG00000171159	protein_coding	C9orf16	-0.643576	0.00180154
ENSG00000166793	protein_coding	YPEL4	-0.64501	0.0308638
ENSG00000140479	protein_coding	PCSK6	-0.645312	0.0253976
ENSG00000114054	protein_coding	PCCB	-0.645386	3.45399e-07
ENSG00000170293	protein_coding	CMTM8	-0.646119	2.63991e-06
ENSG00000143416	protein_coding	SELENBP1	-0.646752	1.38583e-10
ENSG00000101695	protein_coding	RNF125	-0.64936	0.000163679
ENSG00000108852	protein_coding	MPP2	-0.650595	0
ENSG00000176531	protein_coding	PHLDB3	-0.651232	3.36512e-07
ENSG00000130734	protein_coding	ATG4D	-0.651764	0.000383131
ENSG00000172031	protein_coding	EPHX4	-0.653014	0.0336168
ENSG00000145362	protein_coding	ANK2	-0.653631	0.00958567
ENSG00000112096	protein_coding	SOD2	-0.654062	2.75335e-14
ENSG00000111981	protein_coding	ULBP1	-0.654343	0.00104143
ENSG00000137393	protein_coding	RNF144B	-0.654708	6.98306e-11
ENSG00000115295	protein_coding	CLIP4	-0.654879	4.21052e-06
ENSG00000003096	protein_coding	KLHL13	-0.65633	0.000123328
ENSG00000180190	protein_coding	TDRP	-0.656696	2.6193e-07
ENSG00000189120	protein_coding	SP6	-0.657633	0
ENSG00000057704	protein_coding	TMCC3	-0.658116	4.73399e-12
ENSG00000184792	protein_coding	OSBP2	-0.663655	0
ENSG00000137843	protein_coding	PAK6	-0.664904	3.71088e-10
ENSG00000135679	protein_coding	MDM2	-0.665545	0.019446
ENSG00000136205	protein_coding	TNS3	-0.665945	3.31647e-07
ENSG00000125746	protein_coding	EML2	-0.665983	0
ENSG00000169738	protein_coding	DCXR	-0.666933	3.24089e-06
ENSG00000198168	protein_coding	SVIP	-0.667477	8.89151e-07
ENSG00000197635	protein_coding	DPP4	-0.667555	0.00176265
ENSG00000161714	protein_coding	PLCD3	-0.667954	2.06948e-09
ENSG00000168672	protein_coding	FAM84B	-0.668619	2.65226e-07
ENSG00000164099	protein_coding	PRSS12	-0.669517	6.07292e-14
ENSG00000174791	protein_coding	RIN1	-0.671648	0.00130338
ENSG00000139178	protein_coding	C1RL	-0.672434	0
ENSG00000178075	protein_coding	GRAMD1C	-0.672777	0.000141854
ENSG00000154065	protein_coding	ANKRD29	-0.673538	5.45342e-13
ENSG00000170745	protein_coding	KCNS3	-0.673616	0
ENSG00000147364	protein_coding	FBXO25	-0.673812	0
ENSG00000116285	protein_coding	ERRFI1	-0.674592	0.00246869
ENSG00000129173	protein_coding	E2F8	-0.675095	2.22045e-15
ENSG00000137642	protein_coding	SORL1	-0.675952	0.00280997
ENSG00000109062	protein_coding	SLC9A3R1	-0.676958	2.40805e-11
ENSG00000152229	protein_coding	PSTPIP2	-0.67999	0
ENSG00000105808	protein_coding	RASA4	-0.680058	0.00102926
ENSG00000090661	protein_coding	CERS4	-0.680675	8.21376e-12
ENSG00000115361	protein_coding	ACADL	-0.682399	0.0243779
ENSG00000166578	protein_coding	IQCD	-0.682411	0.0377274
ENSG00000106066	protein_coding	CPVL	-0.682967	4.53175e-08
ENSG00000140563	protein_coding	MCTP2	-0.683528	0
ENSG00000161513	protein_coding	FDXR	-0.684262	0
ENSG00000205220	protein_coding	PSMB10	-0.684808	2.98359e-10
ENSG00000186854	protein_coding	TRABD2A	-0.68487	2.33147e-15
ENSG00000186918	protein_coding	ZNF395	-0.685097	0
ENSG00000178078	protein_coding	STAP2	-0.685397	7.40232e-11
ENSG00000165591	protein_coding	FAAH2	-0.68711	5.66261e-09
ENSG00000171044	protein_coding	XKR6	-0.688777	0.021272
ENSG00000188559	protein_coding	RALGAPA2	-0.694255	0.000118241
ENSG00000176971	protein_coding	FIBIN	-0.694436	0.00478578
ENSG00000135127	protein_coding	CCDC64	-0.694707	5.38716e-06
ENSG00000176463	protein_coding	SLCO3A1	-0.697471	2.7912e-10
ENSG00000179604	protein_coding	CDC42EP4	-0.701658	0
ENSG00000146243	protein_coding	IRAK1BP1	-0.701939	3.64183e-08
ENSG00000165025	protein_coding	SYK	-0.702318	1.2349e-12
ENSG00000138669	protein_coding	PRKG2	-0.70293	0.000169293
ENSG00000196218	protein_coding	RYR1	-0.703596	7.09447e-05
ENSG00000145284	protein_coding	SCD5	-0.703847	0
ENSG00000244274	protein_coding	DBNDD2	-0.705668	1.29853e-08
ENSG00000161267	protein_coding	BDH1	-0.706204	5.71299e-12
ENSG00000151623	protein_coding	NR3C2	-0.707181	0.0411995
ENSG00000149212	protein_coding	SESN3	-0.707371	0.00713099
ENSG00000100271	protein_coding	TTLL1	-0.707381	1.02933e-05
ENSG00000139946	protein_coding	PELI2	-0.707617	0.000849999
ENSG00000125457	protein_coding	MIF4GD	-0.711721	5.88418e-15
ENSG00000226742	protein_coding	HSBP1L1	-0.712199	1.33227e-15
ENSG00000163704	protein_coding	PRRT3	-0.712494	1.63044e-05
ENSG00000100342	protein_coding	APOL1	-0.712699	0
ENSG00000196391	protein_coding	ZNF774	-0.715217	0.000256267
ENSG00000240065	protein_coding	PSMB9	-0.715227	1.03404e-05
ENSG00000129521	protein_coding	EGLN3	-0.716103	0
ENSG00000131979	protein_coding	GCH1	-0.716278	0
ENSG00000160111	protein_coding	CPAMD8	-0.716615	0.0012421
ENSG00000213853	protein_coding	EMP2	-0.718646	0
ENSG00000253368	protein_coding	TRNP1	-0.720497	0
ENSG00000107099	protein_coding	DOCK8	-0.721139	0.011657
ENSG00000142197	protein_coding	DOPEY2	-0.721187	7.08159e-09
ENSG00000132837	protein_coding	DMGDH	-0.721585	0.0310739
ENSG00000079435	protein_coding	LIPE	-0.723547	0.000115026
ENSG00000151729	protein_coding	SLC25A4	-0.723951	0
ENSG00000153093	protein_coding	ACOXL	-0.724328	0.00170532
ENSG00000133134	protein_coding	BEX2	-0.726032	0.000498642
ENSG00000204228	protein_coding	HSD17B8	-0.726607	5.82715e-09
ENSG00000177666	protein_coding	PNPLA2	-0.72686	0.00907804
ENSG00000171604	protein_coding	CXXC5	-0.728324	0
ENSG00000177542	protein_coding	SLC25A22	-0.729697	0.00122557
ENSG00000184785	protein_coding	SMIM10	-0.731262	7.18672e-05
ENSG00000168394	protein_coding	TAP1	-0.732592	0
ENSG00000100290	protein_coding	BIK	-0.733791	0.000380162
ENSG00000196517	protein_coding	SLC6A9	-0.73511	1.8473e-12
ENSG00000173599	protein_coding	PC	-0.735882	0
ENSG00000118308	protein_coding	LRMP	-0.736768	2.00204e-05
ENSG00000214022	protein_coding	REPIN1	-0.737436	0
ENSG00000188641	protein_coding	DPYD	-0.738084	5.95714e-08
ENSG00000184979	protein_coding	USP18	-0.738355	3.55271e-15
ENSG00000101224	protein_coding	CDC25B	-0.73851	0
ENSG00000121552	protein_coding	CSTA	-0.738686	0.000111402
ENSG00000179163	protein_coding	FUCA1	-0.738839	2.75399e-11
ENSG00000111911	protein_coding	HINT3	-0.740694	0
ENSG00000241935	protein_coding	HOGA1	-0.741225	0.00773461
ENSG00000132386	protein_coding	SERPINF1	-0.742147	0.000328627
ENSG00000104783	protein_coding	KCNN4	-0.746134	3.0221e-05
ENSG00000112812	protein_coding	PRSS16	-0.746555	2.10942e-15
ENSG00000108604	protein_coding	SMARCD2	-0.747225	0
ENSG00000130005	protein_coding	GAMT	-0.747354	1.22459e-05
ENSG00000021762	protein_coding	OSBPL5	-0.748075	0
ENSG00000158457	protein_coding	TSPAN33	-0.750016	2.93321e-13
ENSG00000179833	protein_coding	SERTAD2	-0.750066	9.56901e-13
ENSG00000049283	protein_coding	EPN3	-0.7502	5.35532e-08
ENSG00000180881	protein_coding	CAPS2	-0.750448	0.00213413
ENSG00000182919	protein_coding	C11orf54	-0.75069	0
ENSG00000069812	protein_coding	HES2	-0.751019	1.32809e-07
ENSG00000157184	protein_coding	CPT2	-0.751342	0
ENSG00000143850	protein_coding	PLEKHA6	-0.751871	2.87199e-11
ENSG00000139044	protein_coding	B4GALNT3	-0.751887	2.95519e-09
ENSG00000225526	protein_coding	MKRN2OS	-0.75268	0.00653228
ENSG00000165300	protein_coding	SLITRK5	-0.752776	0.000180979
ENSG00000138190	protein_coding	EXOC6	-0.753679	0
ENSG00000182580	protein_coding	EPHB3	-0.754854	0.00125996
ENSG00000149573	protein_coding	MPZL2	-0.754931	1.82344e-07
ENSG00000160211	protein_coding	G6PD	-0.758164	0
ENSG00000163932	protein_coding	PRKCD	-0.758446	0
ENSG00000158856	protein_coding	DMTN	-0.759007	3.85498e-10
ENSG00000092010	protein_coding	PSME1	-0.759284	3.38191e-07
ENSG00000079257	protein_coding	LXN	-0.760186	3.33067e-16
ENSG00000026297	protein_coding	RNASET2	-0.760627	0
ENSG00000275713	protein_coding	HIST1H2BH	-0.760707	0.00577401
ENSG00000164342	protein_coding	TLR3	-0.761089	1.91561e-09
ENSG00000184497	protein_coding	TMEM255B	-0.762224	1.55431e-14
ENSG00000173567	protein_coding	ADGRF3	-0.766358	0.00748214
ENSG00000126602	protein_coding	TRAP1	-0.766696	0
ENSG00000156869	protein_coding	FRRS1	-0.767429	0.000784043
ENSG00000001561	protein_coding	ENPP4	-0.768864	1.11022e-16
ENSG00000081923	protein_coding	ATP8B1	-0.770742	5.91384e-07
ENSG00000149418	protein_coding	ST14	-0.77113	0
ENSG00000168003	protein_coding	SLC3A2	-0.772956	0
ENSG00000141480	protein_coding	ARRB2	-0.773455	2.20046e-12
ENSG00000132613	protein_coding	MTSS1L	-0.774547	0.000264933
ENSG00000176714	protein_coding	CCDC121	-0.775705	0.000136525
ENSG00000071242	protein_coding	RPS6KA2	-0.777941	9.93059e-10
ENSG00000263155	protein_coding	MYZAP	-0.778018	6.54282e-08
ENSG00000081181	protein_coding	ARG2	-0.778327	4.4922e-05
ENSG00000184368	protein_coding	MAP7D2	-0.779005	1.52101e-14
ENSG00000158806	protein_coding	NPM2	-0.781169	5.53477e-05
ENSG00000124126	protein_coding	PREX1	-0.78243	3.61154e-05
ENSG00000136002	protein_coding	ARHGEF4	-0.782577	8.29286e-07
ENSG00000035115	protein_coding	SH3YL1	-0.783771	0
ENSG00000123146	protein_coding	ADGRE5	-0.783894	2.10942e-15
ENSG00000140474	protein_coding	ULK3	-0.784304	1.01724e-07
ENSG00000141665	protein_coding	FBXO15	-0.786237	0.0365884
ENSG00000130303	protein_coding	BST2	-0.787778	4.24831e-11
ENSG00000112294	protein_coding	ALDH5A1	-0.790179	1.06294e-05
ENSG00000063660	protein_coding	GPC1	-0.790823	2.56398e-07
ENSG00000132846	protein_coding	ZBED3	-0.79104	0
ENSG00000153561	protein_coding	RMND5A	-0.791169	1.11022e-16
ENSG00000142765	protein_coding	SYTL1	-0.791463	0.00259152
ENSG00000000971	protein_coding	CFH	-0.792053	1.13814e-06
ENSG00000221963	protein_coding	APOL6	-0.79239	1.8729e-10
ENSG00000078081	protein_coding	LAMP3	-0.794382	0
ENSG00000196812	protein_coding	ZSCAN16	-0.794659	1.94035e-06
ENSG00000119711	protein_coding	ALDH6A1	-0.798219	7.89369e-13
ENSG00000242715	protein_coding	CCDC169	-0.799654	0.000315032
ENSG00000241484	protein_coding	ARHGAP8	-0.800483	0
ENSG00000166228	protein_coding	PCBD1	-0.801384	1.56217e-08
ENSG00000136379	protein_coding	ABHD17C	-0.801431	0
ENSG00000123609	protein_coding	NMI	-0.801539	1.09912e-14
ENSG00000124882	protein_coding	EREG	-0.802591	6.65186e-05
ENSG00000144908	protein_coding	ALDH1L1	-0.803132	0.000271697
ENSG00000156587	protein_coding	UBE2L6	-0.805167	1.1001e-10
ENSG00000154620	protein_coding	TMSB4Y	-0.806877	0.000131436
ENSG00000197070	protein_coding	ARRDC1	-0.809279	3.16948e-08
ENSG00000176896	protein_coding	TCEANC	-0.810357	0.0402423
ENSG00000013588	protein_coding	GPRC5A	-0.81049	0
ENSG00000176428	protein_coding	VPS37D	-0.810922	0.0314027
ENSG00000181019	protein_coding	NQO1	-0.814374	3.01981e-14
ENSG00000176244	protein_coding	ACBD7	-0.814552	0.00429651
ENSG00000092621	protein_coding	PHGDH	-0.815566	2.88658e-15
ENSG00000135069	protein_coding	PSAT1	-0.816501	1.25813e-11
ENSG00000107281	protein_coding	NPDC1	-0.816974	0.000319685
ENSG00000163032	protein_coding	VSNL1	-0.818452	1.81572e-06
ENSG00000168453	protein_coding	HR	-0.818574	0.000713282
ENSG00000181513	protein_coding	ACBD4	-0.818969	4.08255e-10
ENSG00000169908	protein_coding	TM4SF1	-0.819965	2.22045e-16
ENSG00000163251	protein_coding	FZD5	-0.820476	0
ENSG00000170271	protein_coding	FAXDC2	-0.821039	6.88926e-11
ENSG00000128604	protein_coding	IRF5	-0.821346	3.81806e-13
ENSG00000165113	protein_coding	GKAP1	-0.822271	7.19824e-12
ENSG00000137691	protein_coding	C11orf70	-0.823073	1.91736e-13
ENSG00000177459	protein_coding	ERICH5	-0.823642	2.69066e-06
ENSG00000125798	protein_coding	FOXA2	-0.824098	8.7963e-13
ENSG00000117461	protein_coding	PIK3R3	-0.824564	1.04583e-13
ENSG00000150054	protein_coding	MPP7	-0.824565	9.86533e-12
ENSG00000173402	protein_coding	DAG1	-0.825257	0
ENSG00000204219	protein_coding	TCEA3	-0.825862	7.88258e-15
ENSG00000072858	protein_coding	SIDT1	-0.827243	0.0318842
ENSG00000109610	protein_coding	SOD3	-0.827758	0.000175664
ENSG00000167600	protein_coding	CYP2S1	-0.832135	3.35287e-14
ENSG00000100116	protein_coding	GCAT	-0.832401	2.74225e-14
ENSG00000041353	protein_coding	RAB27B	-0.833958	3.36974e-05
ENSG00000145916	protein_coding	RMND5B	-0.834244	0
ENSG00000184500	protein_coding	PROS1	-0.83569	0
ENSG00000065361	protein_coding	ERBB3	-0.838259	0
ENSG00000008394	protein_coding	MGST1	-0.840396	1.78889e-08
ENSG00000159167	protein_coding	STC1	-0.841064	3.33067e-16
ENSG00000171132	protein_coding	PRKCE	-0.841102	8.63818e-05
ENSG00000135842	protein_coding	FAM129A	-0.842129	0.000145264
ENSG00000196502	protein_coding	SULT1A1	-0.843615	6.10804e-08
ENSG00000042286	protein_coding	AIFM2	-0.843792	0
ENSG00000196177	protein_coding	ACADSB	-0.844026	3.48832e-12
ENSG00000103811	protein_coding	CTSH	-0.849172	5.9508e-14
ENSG00000151090	protein_coding	THRB	-0.850567	3.4327e-06
ENSG00000178826	protein_coding	TMEM139	-0.851862	1.05328e-08
ENSG00000131941	protein_coding	RHPN2	-0.852018	0
ENSG00000164855	protein_coding	TMEM184A	-0.853397	1.62981e-11
ENSG00000117984	protein_coding	CTSD	-0.856294	0
ENSG00000106546	protein_coding	AHR	-0.860382	5.72924e-08
ENSG00000197457	protein_coding	STMN3	-0.862346	0
ENSG00000164070	protein_coding	HSPA4L	-0.862605	1.0103e-14
ENSG00000151012	protein_coding	SLC7A11	-0.865113	5.41803e-11
ENSG00000278023	protein_coding	RDM1	-0.866716	2.01702e-09
ENSG00000137414	protein_coding	FAM8A1	-0.867856	0
ENSG00000108639	protein_coding	SYNGR2	-0.868784	0
ENSG00000137752	protein_coding	CASP1	-0.87048	0
ENSG00000068137	protein_coding	PLEKHH3	-0.870593	2.06422e-10
ENSG00000064115	protein_coding	TM7SF3	-0.870933	6.66134e-15
ENSG00000092068	protein_coding	SLC7A8	-0.871044	2.62406e-10
ENSG00000054690	protein_coding	PLEKHH1	-0.874191	0.000205839
ENSG00000116675	protein_coding	DNAJC6	-0.874837	9.90688e-08
ENSG00000163738	protein_coding	MTHFD2L	-0.874914	0
ENSG00000052344	protein_coding	PRSS8	-0.875376	0
ENSG00000085831	protein_coding	TTC39A	-0.875465	1.65497e-08
ENSG00000147642	protein_coding	SYBU	-0.876909	4.78521e-06
ENSG00000119986	protein_coding	AVPI1	-0.879318	1.16973e-12
ENSG00000177842	protein_coding	ZNF620	-0.879612	2.64682e-08
ENSG00000196954	protein_coding	CASP4	-0.880937	0
ENSG00000160271	protein_coding	RALGDS	-0.884325	0
ENSG00000078070	protein_coding	MCCC1	-0.885032	0
ENSG00000160191	protein_coding	PDE9A	-0.88508	0.0472155
ENSG00000132274	protein_coding	TRIM22	-0.88664	3.94632e-08
ENSG00000178821	protein_coding	TMEM52	-0.88732	0.00238776
ENSG00000187764	protein_coding	SEMA4D	-0.888446	1.08466e-05
ENSG00000158813	protein_coding	EDA	-0.889014	0.0199676
ENSG00000188112	protein_coding	C6orf132	-0.889755	2.29305e-12
ENSG00000103257	protein_coding	SLC7A5	-0.890873	3.80806e-14
ENSG00000160685	protein_coding	ZBTB7B	-0.891229	0
ENSG00000120756	protein_coding	PLS1	-0.892563	0
ENSG00000110628	protein_coding	SLC22A18	-0.893126	5.08183e-06
ENSG00000171219	protein_coding	CDC42BPG	-0.894021	2.32925e-13
ENSG00000104177	protein_coding	MYEF2	-0.896799	8.33137e-09
ENSG00000110042	protein_coding	DTX4	-0.897682	0
ENSG00000155085	protein_coding	AK9	-0.898277	0
ENSG00000123892	protein_coding	RAB38	-0.898711	1.46474e-09
ENSG00000172366	protein_coding	FAM195A	-0.900883	1.08166e-06
ENSG00000151468	protein_coding	CCDC3	-0.900947	4.38806e-08
ENSG00000171443	protein_coding	ZNF524	-0.901248	6.22692e-07
ENSG00000135437	protein_coding	RDH5	-0.902953	2.38776e-05
ENSG00000185479	protein_coding	KRT6B	-0.904239	2.70415e-10
ENSG00000179299	protein_coding	NSUN7	-0.904645	8.99916e-05
ENSG00000073350	protein_coding	LLGL2	-0.906605	0
ENSG00000153904	protein_coding	DDAH1	-0.907264	0
ENSG00000141738	protein_coding	GRB7	-0.908778	1.11022e-16
ENSG00000164442	protein_coding	CITED2	-0.909664	0
ENSG00000221926	protein_coding	TRIM16	-0.910396	1.11022e-16
ENSG00000163536	protein_coding	SERPINI1	-0.912343	1.67988e-05
ENSG00000137266	protein_coding	SLC22A23	-0.912706	4.57089e-07
ENSG00000197632	protein_coding	SERPINB2	-0.913997	8.61981e-06
ENSG00000152056	protein_coding	AP1S3	-0.915041	1.47072e-06
ENSG00000015475	protein_coding	BID	-0.915097	0
ENSG00000165804	protein_coding	ZNF219	-0.915155	5.29348e-07
ENSG00000128394	protein_coding	APOBEC3F	-0.915532	4.20125e-10
ENSG00000204103	protein_coding	MAFB	-0.916355	0.000489478
ENSG00000134757	protein_coding	DSG3	-0.917233	2.66555e-05
ENSG00000165959	protein_coding	CLMN	-0.918815	0
ENSG00000258130	protein_coding	RP11-347C12.3	-0.920481	1.67466e-12
ENSG00000116990	protein_coding	MYCL	-0.921067	3.85935e-11
ENSG00000113916	protein_coding	BCL6	-0.922025	0
ENSG00000196782	protein_coding	MAML3	-0.922648	2.22045e-16
ENSG00000159403	protein_coding	C1R	-0.923076	0
ENSG00000203546	protein_coding	RP11-176H8.1	-0.92315	0.0101409
ENSG00000173890	protein_coding	GPR160	-0.924365	8.12915e-06
ENSG00000128510	protein_coding	CPA4	-0.924737	1.60072e-12
ENSG00000171004	protein_coding	HS6ST2	-0.925642	3.10046e-09
ENSG00000170542	protein_coding	SERPINB9	-0.925787	0
ENSG00000114166	protein_coding	KAT2B	-0.928311	0
ENSG00000119686	protein_coding	FLVCR2	-0.930257	0
ENSG00000168032	protein_coding	ENTPD3	-0.930554	8.92211e-08
ENSG00000057294	protein_coding	PKP2	-0.930944	0
ENSG00000104883	protein_coding	PEX11G	-0.931615	1.2014e-09
ENSG00000169860	protein_coding	P2RY1	-0.937727	6.41796e-07
ENSG00000064195	protein_coding	DLX3	-0.938368	2.75147e-08
ENSG00000171124	protein_coding	FUT3	-0.938881	0.00126173
ENSG00000150636	protein_coding	CCDC102B	-0.939134	2.12924e-07
ENSG00000154639	protein_coding	CXADR	-0.939186	0
ENSG00000178726	protein_coding	THBD	-0.941059	9.58934e-10
ENSG00000133056	protein_coding	PIK3C2B	-0.941642	2.62124e-13
ENSG00000119917	protein_coding	IFIT3	-0.944756	0
ENSG00000105514	protein_coding	RAB3D	-0.945082	0
ENSG00000166289	protein_coding	PLEKHF1	-0.945339	0
ENSG00000169435	protein_coding	RASSF6	-0.947444	2.56734e-06
ENSG00000271447	protein_coding	MMP28	-0.948722	0
ENSG00000182103	protein_coding	FAM181B	-0.949458	0
ENSG00000250722	protein_coding	SEPP1	-0.949992	0.0223309
ENSG00000221887	protein_coding	HMSD	-0.950162	3.98403e-08
ENSG00000138678	protein_coding	GPAT3	-0.951045	0.00498488
ENSG00000100307	protein_coding	CBX7	-0.95153	1.32742e-08
ENSG00000143162	protein_coding	CREG1	-0.95298	0
ENSG00000056558	protein_coding	TRAF1	-0.953117	0.00241553
ENSG00000244694	protein_coding	PTCHD4	-0.95326	0.0017203
ENSG00000196136	protein_coding	SERPINA3	-0.95758	0.0176411
ENSG00000204618	protein_coding	RNF39	-0.959173	0
ENSG00000001084	protein_coding	GCLC	-0.960532	0
ENSG00000115738	protein_coding	ID2	-0.964328	0.000429873
ENSG00000159399	protein_coding	HK2	-0.96479	5.55112e-16
ENSG00000235098	protein_coding	ANKRD65	-0.967087	3.10811e-10
ENSG00000167363	protein_coding	FN3K	-0.96763	3.72623e-09
ENSG00000081041	protein_coding	CXCL2	-0.970268	3.22153e-07
ENSG00000197536	protein_coding	C5orf56	-0.970461	0
ENSG00000022567	protein_coding	SLC45A4	-0.971342	0
ENSG00000076641	protein_coding	PAG1	-0.97417	0.019266
ENSG00000104687	protein_coding	GSR	-0.974459	0
ENSG00000165730	protein_coding	STOX1	-0.9778	4.7216e-06
ENSG00000131650	protein_coding	KREMEN2	-0.980054	1.17261e-10
ENSG00000043039	protein_coding	BARX2	-0.981609	5.92082e-13
ENSG00000171522	protein_coding	PTGER4	-0.981703	0
ENSG00000151690	protein_coding	MFSD6	-0.983449	0
ENSG00000186088	protein_coding	GSAP	-0.985593	0.00011427
ENSG00000198814	protein_coding	GK	-0.986885	0
ENSG00000142089	protein_coding	IFITM3	-0.989622	8.04934e-10
ENSG00000186193	protein_coding	SAPCD2	-0.990616	0
ENSG00000135821	protein_coding	GLUL	-0.992062	1.88738e-15
ENSG00000242265	protein_coding	PEG10	-0.992866	0
ENSG00000188906	protein_coding	LRRK2	-0.993029	0.000423182
ENSG00000099204	protein_coding	ABLIM1	-0.994827	0
ENSG00000181885	protein_coding	CLDN7	-0.994927	0
ENSG00000135424	protein_coding	ITGA7	-0.995551	2.63118e-08
ENSG00000170561	protein_coding	IRX2	-0.995592	0
ENSG00000071073	protein_coding	MGAT4A	-0.995899	1.11022e-16
ENSG00000143819	protein_coding	EPHX1	-0.996627	0
ENSG00000167074	protein_coding	TEF	-1.00138	0
ENSG00000169083	protein_coding	AR	-1.00365	1.99684e-05
ENSG00000189221	protein_coding	MAOA	-1.00441	6.66134e-16
ENSG00000177570	protein_coding	SAMD12	-1.0055	9.58607e-09
ENSG00000197442	protein_coding	MAP3K5	-1.00673	0
ENSG00000135917	protein_coding	SLC19A3	-1.00867	0.000332215
ENSG00000188732	protein_coding	FAM221A	-1.01093	1.17303e-10
ENSG00000110693	protein_coding	SOX6	-1.01103	2.00339e-06
ENSG00000114638	protein_coding	UPK1B	-1.01107	2.62088e-09
ENSG00000141401	protein_coding	IMPA2	-1.01137	0
ENSG00000153208	protein_coding	MERTK	-1.01688	2.27363e-07
ENSG00000182957	protein_coding	SPATA13	-1.01695	4.92943e-05
ENSG00000276600	protein_coding	RAB7B	-1.01738	0
ENSG00000181649	protein_coding	PHLDA2	-1.02626	4.36648e-10
ENSG00000101443	protein_coding	WFDC2	-1.02712	4.47069e-09
ENSG00000087510	protein_coding	TFAP2C	-1.02976	0
ENSG00000165923	protein_coding	AGBL2	-1.03457	3.87059e-09
ENSG00000143409	protein_coding	FAM63A	-1.03525	0
ENSG00000139832	protein_coding	RAB20	-1.03697	0
ENSG00000206344	protein_coding	HCG27	-1.04155	0.0043568
ENSG00000148175	protein_coding	STOM	-1.04174	0
ENSG00000184292	protein_coding	TACSTD2	-1.04198	0
ENSG00000160932	protein_coding	LY6E	-1.04423	0
ENSG00000166347	protein_coding	CYB5A	-1.04508	0
ENSG00000128284	protein_coding	APOL3	-1.04546	0
ENSG00000105559	protein_coding	PLEKHA4	-1.04653	0
ENSG00000153234	protein_coding	NR4A2	-1.04658	0.000234467
ENSG00000099889	protein_coding	ARVCF	-1.04724	1.08114e-12
ENSG00000233493	protein_coding	TMEM238	-1.0487	3.16126e-10
ENSG00000162755	protein_coding	KLHDC9	-1.04906	6.75525e-05
ENSG00000078900	protein_coding	TP73	-1.05088	0
ENSG00000166689	protein_coding	PLEKHA7	-1.0511	3.33067e-16
ENSG00000123095	protein_coding	BHLHE41	-1.05131	0.000556441
ENSG00000104368	protein_coding	PLAT	-1.0515	0
ENSG00000152642	protein_coding	GPD1L	-1.05457	0
ENSG00000108984	protein_coding	MAP2K6	-1.05462	5.11728e-06
ENSG00000105767	protein_coding	CADM4	-1.05517	0
ENSG00000171492	protein_coding	LRRC8D	-1.05543	0
ENSG00000136153	protein_coding	LMO7	-1.0569	0
ENSG00000162999	protein_coding	DUSP19	-1.05769	2.3905e-07
ENSG00000244731	protein_coding	C4A	-1.06017	6.23597e-08
ENSG00000165474	protein_coding	GJB2	-1.06408	0
ENSG00000075213	protein_coding	SEMA3A	-1.06425	7.61129e-08
ENSG00000099260	protein_coding	PALMD	-1.06537	0.00685305
ENSG00000129514	protein_coding	FOXA1	-1.0681	9.99201e-16
ENSG00000006534	protein_coding	ALDH3B1	-1.06839	0
ENSG00000125246	protein_coding	CLYBL	-1.07049	1.04988e-11
ENSG00000102760	protein_coding	RGCC	-1.07324	8.93156e-06
ENSG00000184305	protein_coding	CCSER1	-1.07509	0.0093743
ENSG00000166165	protein_coding	CKB	-1.07642	2.22045e-16
ENSG00000184588	protein_coding	PDE4B	-1.07865	8.12126e-06
ENSG00000116761	protein_coding	CTH	-1.08027	1.24061e-09
ENSG00000130545	protein_coding	CRB3	-1.08109	0
ENSG00000197568	protein_coding	HHLA3	-1.08185	0.000131286
ENSG00000125355	protein_coding	TMEM255A	-1.08223	2.98217e-07
ENSG00000099377	protein_coding	HSD3B7	-1.08426	1.11022e-16
ENSG00000173535	protein_coding	TNFRSF10C	-1.08492	0.00119086
ENSG00000176058	protein_coding	TPRN	-1.08506	8.75922e-12
ENSG00000184307	protein_coding	ZDHHC23	-1.08512	0
ENSG00000183570	protein_coding	PCBP3	-1.08695	0.012797
ENSG00000099875	protein_coding	MKNK2	-1.08809	0
ENSG00000142494	protein_coding	SLC47A1	-1.08874	4.12945e-05
ENSG00000128886	protein_coding	ELL3	-1.0899	8.56903e-10
ENSG00000146411	protein_coding	SLC2A12	-1.09001	4.36444e-06
ENSG00000036672	protein_coding	USP2	-1.09091	0
ENSG00000187994	protein_coding	RINL	-1.09559	1.1791e-05
ENSG00000160188	protein_coding	RSPH1	-1.09601	0.000421496
ENSG00000120913	protein_coding	PDLIM2	-1.09725	0
ENSG00000196352	protein_coding	CD55	-1.09964	0
ENSG00000112039	protein_coding	FANCE	-1.10534	0
ENSG00000125347	protein_coding	IRF1	-1.10719	0
ENSG00000135378	protein_coding	PRRG4	-1.10887	0
ENSG00000102886	protein_coding	GDPD3	-1.10995	5.05553e-06
ENSG00000145687	protein_coding	SSBP2	-1.11303	5.7343e-13
ENSG00000185187	protein_coding	SIGIRR	-1.1144	0
ENSG00000118307	protein_coding	CASC1	-1.11864	1.83249e-05
ENSG00000155066	protein_coding	PROM2	-1.11903	0
ENSG00000196220	protein_coding	SRGAP3	-1.1198	6.73905e-13
ENSG00000137501	protein_coding	SYTL2	-1.12092	0.000376693
ENSG00000163864	protein_coding	NMNAT3	-1.1217	1.08288e-09
ENSG00000080031	protein_coding	PTPRH	-1.12661	0.00507007
ENSG00000197165	protein_coding	SULT1A2	-1.12769	1.84766e-06
ENSG00000155465	protein_coding	SLC7A7	-1.12808	7.14458e-09
ENSG00000070669	protein_coding	ASNS	-1.12964	0
ENSG00000092758	protein_coding	COL9A3	-1.13061	0
ENSG00000131094	protein_coding	C1QL1	-1.13107	2.7959e-11
ENSG00000164309	protein_coding	CMYA5	-1.13117	0.00138728
ENSG00000132517	protein_coding	SLC52A1	-1.13324	0.000501104
ENSG00000105649	protein_coding	RAB3A	-1.13385	2.18499e-06
ENSG00000103044	protein_coding	HAS3	-1.13491	0
ENSG00000198246	protein_coding	SLC29A3	-1.13535	0
ENSG00000105655	protein_coding	ISYNA1	-1.13592	0
ENSG00000118596	protein_coding	SLC16A7	-1.1366	2.57572e-14
ENSG00000197872	protein_coding	FAM49A	-1.1384	4.70173e-08
ENSG00000144452	protein_coding	ABCA12	-1.13843	7.9952e-07
ENSG00000130762	protein_coding	ARHGEF16	-1.13888	0
ENSG00000198435	protein_coding	NRARP	-1.14254	7.32436e-12
ENSG00000198431	protein_coding	TXNRD1	-1.14476	0
ENSG00000138166	protein_coding	DUSP5	-1.14632	5.10181e-06
ENSG00000108932	protein_coding	SLC16A6	-1.14799	0.0456376
ENSG00000145107	protein_coding	TM4SF19	-1.14901	0
ENSG00000114646	protein_coding	CSPG5	-1.14949	0.0138313
ENSG00000029534	protein_coding	ANK1	-1.15093	2.61002e-10
ENSG00000198483	protein_coding	ANKRD35	-1.15205	0.00688095
ENSG00000124212	protein_coding	PTGIS	-1.15293	0.00973093
ENSG00000185669	protein_coding	SNAI3	-1.15301	3.68118e-06
ENSG00000058335	protein_coding	RASGRF1	-1.15555	0.00184972
ENSG00000169071	protein_coding	ROR2	-1.15873	0
ENSG00000154153	protein_coding	FAM134B	-1.16417	1.69864e-14
ENSG00000248485	protein_coding	PCP4L1	-1.16598	5.59837e-05
ENSG00000056998	protein_coding	GYG2	-1.16694	6.50893e-10
ENSG00000016082	protein_coding	ISL1	-1.17626	0.00329109
ENSG00000179133	protein_coding	C10orf67	-1.17692	0.00704025
ENSG00000149300	protein_coding	C11orf52	-1.17783	1.11022e-16
ENSG00000154645	protein_coding	CHODL	-1.17978	0.000979634
ENSG00000109906	protein_coding	ZBTB16	-1.17999	0.00188568
ENSG00000182175	protein_coding	RGMA	-1.18005	0.0227666
ENSG00000137463	protein_coding	MGARP	-1.1807	0
ENSG00000108448	protein_coding	TRIM16L	-1.18225	0
ENSG00000119888	protein_coding	EPCAM	-1.1825	0
ENSG00000169403	protein_coding	PTAFR	-1.18353	0
ENSG00000197191	protein_coding	CYSRT1	-1.18365	5.30141e-06
ENSG00000127507	protein_coding	ADGRE2	-1.18453	2.55351e-14
ENSG00000174669	protein_coding	SLC29A2	-1.18458	4.76286e-14
ENSG00000159337	protein_coding	PLA2G4D	-1.18474	0.0244166
ENSG00000111962	protein_coding	UST	-1.1867	2.53382e-11
ENSG00000151726	protein_coding	ACSL1	-1.18705	0
ENSG00000196872	protein_coding	KIAA1211L	-1.19094	0
ENSG00000077274	protein_coding	CAPN6	-1.19169	0.000186009
ENSG00000196684	protein_coding	HSH2D	-1.19247	0.00011929
ENSG00000003249	protein_coding	DBNDD1	-1.19391	7.93232e-09
ENSG00000107159	protein_coding	CA9	-1.19474	0
ENSG00000115009	protein_coding	CCL20	-1.19702	0.0110068
ENSG00000162543	protein_coding	UBXN10	-1.19715	2.27173e-06
ENSG00000181218	protein_coding	HIST3H2A	-1.19731	0
ENSG00000273045	protein_coding	C2orf15	-1.19998	8.34506e-10
ENSG00000174564	protein_coding	IL20RB	-1.20059	0
ENSG00000115756	protein_coding	HPCAL1	-1.2017	0
ENSG00000163694	protein_coding	RBM47	-1.20365	1.47471e-12
ENSG00000184916	protein_coding	JAG2	-1.20446	1.12028e-07
ENSG00000170345	protein_coding	FOS	-1.20512	0.00123587
ENSG00000211584	protein_coding	SLC48A1	-1.21302	0
ENSG00000134780	protein_coding	DAGLA	-1.21362	1.15449e-11
ENSG00000239887	protein_coding	C1orf226	-1.21612	0
ENSG00000178363	protein_coding	CALML3	-1.21702	6.72712e-09
ENSG00000136828	protein_coding	RALGPS1	-1.21816	0
ENSG00000239521	protein_coding	GATS	-1.21879	6.65623e-10
ENSG00000007968	protein_coding	E2F2	-1.22072	0
ENSG00000171130	protein_coding	ATP6V0E2	-1.22119	0
ENSG00000173825	protein_coding	TIGD3	-1.22189	2.80438e-05
ENSG00000170775	protein_coding	GPR37	-1.22249	7.25228e-05
ENSG00000179750	protein_coding	APOBEC3B	-1.22654	0
ENSG00000131669	protein_coding	NINJ1	-1.22839	0
ENSG00000205744	protein_coding	DENND1C	-1.23035	0
ENSG00000111490	protein_coding	TBC1D30	-1.23135	1.74194e-13
ENSG00000155792	protein_coding	DEPTOR	-1.23199	3.38632e-09
ENSG00000185201	protein_coding	IFITM2	-1.23315	4.48086e-12
ENSG00000242574	protein_coding	HLA-DMB	-1.23374	0.00328286
ENSG00000185585	protein_coding	OLFML2A	-1.23636	8.99281e-15
ENSG00000240694	protein_coding	PNMA2	-1.23756	3.89741e-10
ENSG00000143036	protein_coding	SLC44A3	-1.23777	0
ENSG00000181804	protein_coding	SLC9A9	-1.23808	5.55112e-16
ENSG00000162078	protein_coding	ZG16B	-1.2385	0.0133008
ENSG00000183508	protein_coding	FAM46C	-1.23882	9.92225e-05
ENSG00000108830	protein_coding	RND2	-1.23886	0
ENSG00000171345	protein_coding	KRT19	-1.24805	0
ENSG00000145777	protein_coding	TSLP	-1.25029	3.86614e-11
ENSG00000128833	protein_coding	MYO5C	-1.25083	0
ENSG00000128849	protein_coding	CGNL1	-1.25439	6.37518e-09
ENSG00000172819	protein_coding	RARG	-1.25587	0
ENSG00000173227	protein_coding	SYT12	-1.26212	1.11022e-16
ENSG00000112769	protein_coding	LAMA4	-1.26232	2.62474e-08
ENSG00000126878	protein_coding	AIF1L	-1.26302	0
ENSG00000183111	protein_coding	ARHGEF37	-1.26355	0
ENSG00000135605	protein_coding	TEC	-1.26407	6.33904e-10
ENSG00000109738	protein_coding	GLRB	-1.2652	0
ENSG00000115255	protein_coding	REEP6	-1.26679	0
ENSG00000172345	protein_coding	STARD5	-1.26746	0
ENSG00000130193	protein_coding	THEM6	-1.26951	0
ENSG00000078018	protein_coding	MAP2	-1.27024	5.32907e-15
ENSG00000179598	protein_coding	PLD6	-1.27036	0
ENSG00000160255	protein_coding	ITGB2	-1.27208	0
ENSG00000158246	protein_coding	FAM46B	-1.27291	0
ENSG00000169126	protein_coding	ARMC4	-1.27442	1.33275e-09
ENSG00000133985	protein_coding	TTC9	-1.27566	0
ENSG00000181444	protein_coding	ZNF467	-1.27585	4.42252e-07
ENSG00000134339	protein_coding	SAA2	-1.27679	3.9968e-15
ENSG00000064270	protein_coding	ATP2C2	-1.27775	0
ENSG00000221869	protein_coding	CEBPD	-1.27833	0
ENSG00000176532	protein_coding	PRR15	-1.27834	0
ENSG00000019169	protein_coding	MARCO	-1.27865	1.03058e-05
ENSG00000185885	protein_coding	IFITM1	-1.28215	8.21565e-15
ENSG00000273259	protein_coding	SERPINA3	-1.2877	2.07033e-10
ENSG00000197822	protein_coding	OCLN	-1.28813	0
ENSG00000168631	protein_coding	DPCR1	-1.28828	0.00301523
ENSG00000173083	protein_coding	HPSE	-1.28831	0
ENSG00000128274	protein_coding	A4GALT	-1.28872	0
ENSG00000185339	protein_coding	TCN2	-1.29667	0
ENSG00000130517	protein_coding	PGPEP1	-1.29695	0
ENSG00000143375	protein_coding	CGN	-1.30047	0
ENSG00000150510	protein_coding	FAM124A	-1.30673	0.0286673
ENSG00000072954	protein_coding	TMEM38A	-1.30799	0
ENSG00000162645	protein_coding	GBP2	-1.30825	1.3854e-08
ENSG00000178467	protein_coding	P4HTM	-1.30896	0
ENSG00000141854	protein_coding	CTB-55O6.8	-1.31289	4.44089e-16
ENSG00000162496	protein_coding	DHRS3	-1.31458	0
ENSG00000082074	protein_coding	FYB	-1.31607	1.62215e-10
ENSG00000159388	protein_coding	BTG2	-1.31802	0
ENSG00000148344	protein_coding	PTGES	-1.3201	1.55431e-15
ENSG00000125740	protein_coding	FOSB	-1.32186	1.34428e-10
ENSG00000139174	protein_coding	PRICKLE1	-1.3222	0
ENSG00000162817	protein_coding	C1orf115	-1.32269	0
ENSG00000163803	protein_coding	PLB1	-1.3229	0
ENSG00000173805	protein_coding	HAP1	-1.32408	3.95428e-12
ENSG00000132563	protein_coding	REEP2	-1.32438	0
ENSG00000111199	protein_coding	TRPV4	-1.32547	2.67303e-09
ENSG00000249992	protein_coding	TMEM158	-1.32655	4.49236e-06
ENSG00000107954	protein_coding	NEURL1	-1.33361	3.49782e-10
ENSG00000204839	protein_coding	MROH6	-1.33366	5.7776e-13
ENSG00000130948	protein_coding	HSD17B3	-1.33836	2.11369e-09
ENSG00000152078	protein_coding	TMEM56	-1.33978	0
ENSG00000008323	protein_coding	PLEKHG6	-1.3409	0
ENSG00000151834	protein_coding	GABRA2	-1.34606	0.0011931
ENSG00000012171	protein_coding	SEMA3B	-1.34737	0
ENSG00000205810	protein_coding	KLRC3	-1.34922	0.0136289
ENSG00000048740	protein_coding	CELF2	-1.35076	1.11022e-16
ENSG00000179111	protein_coding	HES7	-1.35769	1.27309e-05
ENSG00000150893	protein_coding	FREM2	-1.35878	5.31036e-05
ENSG00000138061	protein_coding	CYP1B1	-1.35907	0
ENSG00000167536	protein_coding	DHRS13	-1.35997	0
ENSG00000164520	protein_coding	RAET1E	-1.36013	0
ENSG00000140835	protein_coding	CHST4	-1.36055	8.55409e-05
ENSG00000164850	protein_coding	GPER1	-1.36263	0.00772418
ENSG00000165887	protein_coding	ANKRD2	-1.36294	4.97203e-08
ENSG00000124343	protein_coding	XG	-1.36761	0.000806178
ENSG00000171747	protein_coding	LGALS4	-1.36824	0.00552428
ENSG00000116985	protein_coding	BMP8B	-1.37361	1.89019e-06
ENSG00000148400	protein_coding	NOTCH1	-1.3737	3.06525e-05
ENSG00000015133	protein_coding	CCDC88C	-1.37389	0
ENSG00000166823	protein_coding	MESP1	-1.37499	2.6188e-06
ENSG00000148346	protein_coding	LCN2	-1.37521	1.31709e-09
ENSG00000138378	protein_coding	STAT4	-1.3753	0
ENSG00000164056	protein_coding	SPRY1	-1.37783	6.06071e-13
ENSG00000163701	protein_coding	IL17RE	-1.3788	2.5413e-13
ENSG00000046653	protein_coding	GPM6B	-1.38056	0
ENSG00000188883	protein_coding	KLRG2	-1.38256	0.0310828
ENSG00000168497	protein_coding	SDPR	-1.38283	3.9968e-15
ENSG00000120659	protein_coding	TNFSF11	-1.38555	0.000241692
ENSG00000180425	protein_coding	C11orf71	-1.38785	0
ENSG00000131149	protein_coding	GSE1	-1.3905	0
ENSG00000187554	protein_coding	TLR5	-1.39136	0.000275066
ENSG00000108691	protein_coding	CCL2	-1.39269	1.05469e-10
ENSG00000176046	protein_coding	NUPR1	-1.39855	2.22045e-16
ENSG00000068615	protein_coding	REEP1	-1.4019	1.43969e-07
ENSG00000113578	protein_coding	FGF1	-1.40505	3.88578e-15
ENSG00000152689	protein_coding	RASGRP3	-1.40559	0.0141378
ENSG00000156298	protein_coding	TSPAN7	-1.40649	1.63536e-13
ENSG00000166979	protein_coding	EVA1C	-1.40664	0
ENSG00000064042	protein_coding	LIMCH1	-1.40882	0
ENSG00000188959	protein_coding	C9orf152	-1.40974	0.00875714
ENSG00000124839	protein_coding	RAB17	-1.41395	0
ENSG00000069424	protein_coding	KCNAB2	-1.41447	0
ENSG00000130222	protein_coding	GADD45G	-1.41601	0.000602839
ENSG00000135604	protein_coding	STX11	-1.41711	0
ENSG00000170439	protein_coding	METTL7B	-1.41714	0.000629667
ENSG00000103067	protein_coding	ESRP2	-1.41722	0
ENSG00000197147	protein_coding	LRRC8B	-1.41995	0
ENSG00000119922	protein_coding	IFIT2	-1.42051	4.57523e-09
ENSG00000140876	protein_coding	NUDT7	-1.42266	9.59788e-13
ENSG00000139714	protein_coding	MORN3	-1.43296	0
ENSG00000150556	protein_coding	LYPD6B	-1.44461	0
ENSG00000171766	protein_coding	GATM	-1.44639	4.58802e-08
ENSG00000204634	protein_coding	TBC1D8	-1.44686	0
ENSG00000162654	protein_coding	GBP4	-1.4471	5.96905e-05
ENSG00000074181	protein_coding	NOTCH3	-1.44909	6.72426e-10
ENSG00000174808	protein_coding	BTC	-1.44931	9.35446e-09
ENSG00000203727	protein_coding	SAMD5	-1.45517	1.36973e-11
ENSG00000163472	protein_coding	TMEM79	-1.45592	0
ENSG00000112379	protein_coding	ARFGEF3	-1.45808	2.18799e-09
ENSG00000132698	protein_coding	RAB25	-1.45821	0
ENSG00000064205	protein_coding	WISP2	-1.45831	1.7522e-07
ENSG00000095203	protein_coding	EPB41L4B	-1.46261	0
ENSG00000139835	protein_coding	GRTP1	-1.46627	0
ENSG00000269855	protein_coding	RNF225	-1.47211	0.00498869
ENSG00000163508	protein_coding	EOMES	-1.47369	4.77784e-05
ENSG00000070731	protein_coding	ST6GALNAC2	-1.47396	0
ENSG00000113946	protein_coding	CLDN16	-1.47568	0.00196624
ENSG00000188869	protein_coding	TMC3	-1.47634	0.0450558
ENSG00000176387	protein_coding	HSD11B2	-1.478	0.00445358
ENSG00000146166	protein_coding	LGSN	-1.47865	0.000204742
ENSG00000110195	protein_coding	FOLR1	-1.48248	0.000167472
ENSG00000255819	protein_coding	KLRC4-KLRK1	-1.48626	0.0477882
ENSG00000167676	protein_coding	PLIN4	-1.49413	8.55982e-14
ENSG00000125730	protein_coding	C3	-1.4954	0
ENSG00000072210	protein_coding	ALDH3A2	-1.49559	0
ENSG00000138030	protein_coding	KHK	-1.49585	0
ENSG00000164199	protein_coding	ADGRV1	-1.49696	1.5461e-09
ENSG00000178934	protein_coding	LGALS7B	-1.49936	1.80341e-10
ENSG00000119514	protein_coding	GALNT12	-1.50168	0
ENSG00000196189	protein_coding	SEMA4A	-1.51159	0
ENSG00000172382	protein_coding	PRSS27	-1.51176	0.00299928
ENSG00000165125	protein_coding	TRPV6	-1.51395	0.0308867
ENSG00000014257	protein_coding	ACPP	-1.52431	4.08685e-10
ENSG00000188404	protein_coding	SELL	-1.53125	7.7555e-05
ENSG00000213648	protein_coding	SULT1A4	-1.5324	3.0142e-11
ENSG00000087258	protein_coding	GNAO1	-1.53561	1.67775e-08
ENSG00000150051	protein_coding	MKX	-1.53609	1.10898e-05
ENSG00000102287	protein_coding	GABRE	-1.53705	0
ENSG00000176092	protein_coding	AIM1L	-1.5396	0
ENSG00000030419	protein_coding	IKZF2	-1.54029	8.50431e-14
ENSG00000116117	protein_coding	PARD3B	-1.54227	7.60512e-11
ENSG00000143412	protein_coding	ANXA9	-1.54276	5.1011e-10
ENSG00000154080	protein_coding	CHST9	-1.54665	0.018899
ENSG00000132561	protein_coding	MATN2	-1.55189	0
ENSG00000184828	protein_coding	ZBTB7C	-1.55245	6.34354e-07
ENSG00000016402	protein_coding	IL20RA	-1.55293	4.35165e-11
ENSG00000107738	protein_coding	C10orf54	-1.55689	0
ENSG00000169297	protein_coding	NR0B1	-1.56141	3.8339e-09
ENSG00000181350	protein_coding	LRRC75A	-1.56306	0
ENSG00000151651	protein_coding	ADAM8	-1.56768	0
ENSG00000072201	protein_coding	LNX1	-1.5724	0.000171129
ENSG00000109255	protein_coding	NMU	-1.57474	0
ENSG00000266094	protein_coding	RASSF5	-1.57593	0
ENSG00000118513	protein_coding	MYB	-1.58173	0
ENSG00000087842	protein_coding	PIR	-1.58223	0
ENSG00000183317	protein_coding	EPHA10	-1.58449	0.0268673
ENSG00000167680	protein_coding	SEMA6B	-1.59293	0
ENSG00000158106	protein_coding	RHPN1	-1.59534	1.11022e-16
ENSG00000186493	protein_coding	C5orf38	-1.59597	0
ENSG00000121207	protein_coding	LRAT	-1.59888	8.59023e-05
ENSG00000173269	protein_coding	MMRN2	-1.60296	0
ENSG00000124406	protein_coding	ATP8A1	-1.60348	9.36212e-11
ENSG00000054179	protein_coding	ENTPD2	-1.6048	2.67453e-13
ENSG00000103269	protein_coding	RHBDL1	-1.60513	8.6137e-11
ENSG00000107742	protein_coding	SPOCK2	-1.60588	8.73965e-06
ENSG00000099998	protein_coding	GGT5	-1.61048	0
ENSG00000154930	protein_coding	ACSS1	-1.61529	0
ENSG00000118849	protein_coding	RARRES1	-1.61711	0.00772658
ENSG00000184060	protein_coding	ADAP2	-1.6173	0.00015849
ENSG00000156968	protein_coding	MPV17L	-1.61774	0.0121352
ENSG00000035664	protein_coding	DAPK2	-1.62147	0
ENSG00000137699	protein_coding	TRIM29	-1.62408	0
ENSG00000063180	protein_coding	CA11	-1.62542	1.27343e-13
ENSG00000125046	protein_coding	SSUH2	-1.62718	9.17987e-06
ENSG00000101098	protein_coding	RIMS4	-1.62843	0
ENSG00000143217	protein_coding	PVRL4	-1.6356	0
ENSG00000164604	protein_coding	GPR85	-1.63836	0.00470944
ENSG00000168918	protein_coding	INPP5D	-1.64406	0
ENSG00000167971	protein_coding	CASKIN1	-1.64905	0.0288718
ENSG00000161921	protein_coding	CXCL16	-1.65275	0
ENSG00000270168	protein_coding	LA16c-380H5.3	-1.65674	0.0113432
ENSG00000108352	protein_coding	RAPGEFL1	-1.66281	8.43769e-15
ENSG00000182040	protein_coding	USH1G	-1.66378	4.20775e-14
ENSG00000160712	protein_coding	IL6R	-1.6724	0
ENSG00000133710	protein_coding	SPINK5	-1.67439	6.4817e-05
ENSG00000163431	protein_coding	LMOD1	-1.67625	0
ENSG00000172164	protein_coding	SNTB1	-1.67629	0
ENSG00000106541	protein_coding	AGR2	-1.67735	0
ENSG00000111261	protein_coding	MANSC1	-1.67743	0
ENSG00000136960	protein_coding	ENPP2	-1.68966	0.00279075
ENSG00000198542	protein_coding	ITGBL1	-1.69346	0
ENSG00000133321	protein_coding	RARRES3	-1.6964	0
ENSG00000168743	protein_coding	NPNT	-1.69857	2.22045e-16
ENSG00000108813	protein_coding	DLX4	-1.70281	0
ENSG00000135119	protein_coding	RNFT2	-1.70707	3.18075e-06
ENSG00000164236	protein_coding	ANKRD33B	-1.71645	3.66374e-15
ENSG00000137975	protein_coding	CLCA2	-1.71988	8.3975e-12
ENSG00000132182	protein_coding	NUP210	-1.7225	0
ENSG00000139144	protein_coding	PIK3C2G	-1.72636	0.00600576
ENSG00000116039	protein_coding	ATP6V1B1	-1.73468	1.90644e-06
ENSG00000165124	protein_coding	SVEP1	-1.73698	0
ENSG00000006210	protein_coding	CX3CL1	-1.73939	5.74868e-09
ENSG00000178947	protein_coding	SMIM10L2A	-1.74113	9.96684e-11
ENSG00000181856	protein_coding	SLC2A4	-1.74526	0.00311273
ENSG00000176485	protein_coding	PLA2G16	-1.75087	0
ENSG00000175318	protein_coding	GRAMD2	-1.7517	0
ENSG00000198771	protein_coding	RCSD1	-1.75333	0
ENSG00000197766	protein_coding	CFD	-1.75622	4.3513e-12
ENSG00000182489	protein_coding	XKRX	-1.75881	0.00266164
ENSG00000125968	protein_coding	ID1	-1.76473	0
ENSG00000184985	protein_coding	SORCS2	-1.76491	3.86527e-10
ENSG00000152580	protein_coding	IGSF10	-1.76688	0
ENSG00000277877	protein_coding	RP11-11N7.5	-1.76737	0.0378161
ENSG00000130513	protein_coding	GDF15	-1.76826	0
ENSG00000130590	protein_coding	SAMD10	-1.76939	0
ENSG00000204385	protein_coding	SLC44A4	-1.77399	0.000540597
ENSG00000130822	protein_coding	PNCK	-1.77683	0.000249446
ENSG00000091831	protein_coding	ESR1	-1.7825	0
ENSG00000176771	protein_coding	NCKAP5	-1.78498	1.41522e-06
ENSG00000170423	protein_coding	KRT78	-1.79223	0.0298611
ENSG00000165105	protein_coding	RASEF	-1.79617	0
ENSG00000265763	protein_coding	ZNF488	-1.80111	0
ENSG00000196730	protein_coding	DAPK1	-1.80122	0
ENSG00000198355	protein_coding	PIM3	-1.80709	0
ENSG00000149809	protein_coding	TM7SF2	-1.80761	0
ENSG00000111912	protein_coding	NCOA7	-1.80767	1.27898e-13
ENSG00000163053	protein_coding	SLC16A14	-1.81147	0
ENSG00000147697	protein_coding	GSDMC	-1.81497	0
ENSG00000070601	protein_coding	FRMPD1	-1.81974	2.09266e-09
ENSG00000197142	protein_coding	ACSL5	-1.82179	0
ENSG00000197084	protein_coding	LCE1C	-1.82442	0.0440828
ENSG00000111110	protein_coding	PPM1H	-1.82921	0
ENSG00000166126	protein_coding	AMN	-1.83357	0.00162127
ENSG00000115596	protein_coding	WNT6	-1.85022	0.000156662
ENSG00000215915	protein_coding	ATAD3C	-1.85323	0
ENSG00000136059	protein_coding	VILL	-1.87248	0
ENSG00000171462	protein_coding	DLK2	-1.87919	0
ENSG00000143382	protein_coding	ADAMTSL4	-1.88412	2.17319e-11
ENSG00000189143	protein_coding	CLDN4	-1.88968	5.44009e-15
ENSG00000143867	protein_coding	OSR1	-1.89582	2.95898e-11
ENSG00000168427	protein_coding	KLHL30	-1.89642	0.0331024
ENSG00000172818	protein_coding	OVOL1	-1.90161	0
ENSG00000134215	protein_coding	VAV3	-1.90199	4.03544e-12
ENSG00000105963	protein_coding	ADAP1	-1.90873	0
ENSG00000205517	protein_coding	RGL3	-1.91086	1.91383e-08
ENSG00000130768	protein_coding	SMPDL3B	-1.91188	0
ENSG00000185924	protein_coding	RTN4RL1	-1.91823	0
ENSG00000113389	protein_coding	NPR3	-1.92744	0
ENSG00000055163	protein_coding	CYFIP2	-1.93649	0
ENSG00000134317	protein_coding	GRHL1	-1.94947	0
ENSG00000120885	protein_coding	CLU	-1.94992	0
ENSG00000107731	protein_coding	UNC5B	-1.95008	0
ENSG00000110799	protein_coding	VWF	-1.95181	1.56541e-14
ENSG00000188747	protein_coding	NOXA1	-1.95353	1.11799e-13
ENSG00000183734	protein_coding	ASCL2	-1.95606	9.80801e-07
ENSG00000069535	protein_coding	MAOB	-1.96027	1.70896e-08
ENSG00000139055	protein_coding	ERP27	-1.96737	2.39808e-14
ENSG00000224389	protein_coding	C4B	-1.96923	0
ENSG00000053918	protein_coding	KCNQ1	-1.97633	0
ENSG00000137648	protein_coding	TMPRSS4	-1.97941	2.24516e-05
ENSG00000212864	protein_coding	RNF208	-1.98652	1.92093e-08
ENSG00000129757	protein_coding	CDKN1C	-1.995	0
ENSG00000187017	protein_coding	ESPN	-1.99877	0
ENSG00000146122	protein_coding	DAAM2	-2.00047	0
ENSG00000163794	protein_coding	UCN	-2.00195	0.000177321
ENSG00000168874	protein_coding	ATOH8	-2.00375	0
ENSG00000163898	protein_coding	LIPH	-2.00836	0
ENSG00000156687	protein_coding	UNC5D	-2.01438	0.015927
ENSG00000146955	protein_coding	RAB19	-2.01479	0
ENSG00000005001	protein_coding	PRSS22	-2.02334	0
ENSG00000146013	protein_coding	GFRA3	-2.0245	0.0241687
ENSG00000143320	protein_coding	CRABP2	-2.03238	2.94431e-13
ENSG00000166387	protein_coding	PPFIBP2	-2.03485	6.45083e-09
ENSG00000135423	protein_coding	GLS2	-2.037	0
ENSG00000213316	protein_coding	LTC4S	-2.03824	2.23196e-10
ENSG00000214456	protein_coding	PLIN5	-2.04846	0.00580223
ENSG00000127084	protein_coding	FGD3	-2.06646	5.80758e-13
ENSG00000243566	protein_coding	UPK3B	-2.07548	1.92069e-14
ENSG00000100170	protein_coding	SLC5A1	-2.07569	6.99129e-05
ENSG00000147676	protein_coding	MAL2	-2.07956	0
ENSG00000136514	protein_coding	RTP4	-2.08487	6.46658e-05
ENSG00000153292	protein_coding	ADGRF1	-2.09331	0
ENSG00000174567	protein_coding	GOLT1A	-2.09728	0.0067514
ENSG00000237330	protein_coding	RNF223	-2.09763	6.5381e-10
ENSG00000082556	protein_coding	OPRK1	-2.10639	0.000405006
ENSG00000279487	protein_coding	AC234582.1	-2.12169	0.00116108
ENSG00000145192	protein_coding	AHSG	-2.12355	0.00252636
ENSG00000167656	protein_coding	LY6D	-2.13118	0.000389341
ENSG00000101187	protein_coding	SLCO4A1	-2.13363	2.01668e-06
ENSG00000100346	protein_coding	CACNA1I	-2.13841	1.22298e-08
ENSG00000112562	protein_coding	SMOC2	-2.14339	0.000670438
ENSG00000170835	protein_coding	CEL	-2.15285	0
ENSG00000143028	protein_coding	SYPL2	-2.1604	0.00235615
ENSG00000136155	protein_coding	SCEL	-2.17004	0
ENSG00000243649	protein_coding	CFB	-2.17039	0
ENSG00000186212	protein_coding	SOWAHB	-2.17794	7.66054e-14
ENSG00000004799	protein_coding	PDK4	-2.18214	0
ENSG00000130829	protein_coding	DUSP9	-2.18489	0
ENSG00000136689	protein_coding	IL1RN	-2.18727	9.70917e-07
ENSG00000101144	protein_coding	BMP7	-2.18794	0
ENSG00000141497	protein_coding	ZMYND15	-2.19566	4.21885e-14
ENSG00000108244	protein_coding	KRT23	-2.2111	0
ENSG00000188833	protein_coding	ENTPD8	-2.21679	1.13165e-12
ENSG00000131386	protein_coding	GALNT15	-2.21803	5.9156e-07
ENSG00000130707	protein_coding	ASS1	-2.21953	0
ENSG00000135519	protein_coding	KCNH3	-2.22069	5.04818e-13
ENSG00000183742	protein_coding	MACC1	-2.23229	0
ENSG00000141574	protein_coding	SECTM1	-2.23604	0
ENSG00000120457	protein_coding	KCNJ5	-2.23797	1.28515e-08
ENSG00000163082	protein_coding	SGPP2	-2.24408	0
ENSG00000010030	protein_coding	ETV7	-2.24518	0
ENSG00000176945	protein_coding	MUC20	-2.26426	1.04247e-11
ENSG00000163347	protein_coding	CLDN1	-2.26606	0
ENSG00000124507	protein_coding	PACSIN1	-2.27696	3.17022e-07
ENSG00000106078	protein_coding	COBL	-2.29563	0
ENSG00000158014	protein_coding	SLC30A2	-2.2973	0.0059838
ENSG00000178445	protein_coding	GLDC	-2.29767	0
ENSG00000150625	protein_coding	GPM6A	-2.30163	5.7307e-10
ENSG00000147041	protein_coding	SYTL5	-2.30507	0.0109133
ENSG00000133101	protein_coding	CCNA1	-2.30871	0
ENSG00000135925	protein_coding	WNT10A	-2.31183	0
ENSG00000068078	protein_coding	FGFR3	-2.31838	0
ENSG00000158528	protein_coding	PPP1R9A	-2.32515	0
ENSG00000184012	protein_coding	TMPRSS2	-2.32526	0.0137485
ENSG00000089356	protein_coding	FXYD3	-2.33504	0
ENSG00000139737	protein_coding	SLAIN1	-2.3424	0
ENSG00000105516	protein_coding	DBP	-2.34563	0
ENSG00000253313	protein_coding	C1orf210	-2.35747	0
ENSG00000117472	protein_coding	TSPAN1	-2.35798	0
ENSG00000183248	protein_coding	PRR36	-2.36218	2.78769e-05
ENSG00000069702	protein_coding	TGFBR3	-2.36515	0
ENSG00000118432	protein_coding	CNR1	-2.3724	0
ENSG00000105877	protein_coding	DNAH11	-2.38525	6.65508e-10
ENSG00000187244	protein_coding	BCAM	-2.38583	0
ENSG00000163995	protein_coding	ABLIM2	-2.38668	0
ENSG00000114854	protein_coding	TNNC1	-2.38717	1.48802e-06
[truncated: 184 more rows]

## Sheet: Supplementary Table S2
Table S2. Genes differentially expressed (FDR-corrected p-value < 0.05) in TGFB1+E2 group compared to vehicle control group
ENSG	Biotype	Gene	Log2(Fold Change)	FDR-corrected p-value
ENSG00000169436	protein_coding	COL22A1	6.8553	0
ENSG00000106366	protein_coding	SERPINE1	6.77714	0
ENSG00000100985	protein_coding	MMP9	6.3443	0
ENSG00000198796	protein_coding	ALPK2	6.24618	0
ENSG00000169994	protein_coding	MYO7B	5.86807	2.93099e-14
ENSG00000132854	protein_coding	KANK4	5.6586	0
ENSG00000213030	protein_coding	CGB8	5.51198	2.73476e-09
ENSG00000221866	protein_coding	PLXNA4	5.45023	0.000382017
ENSG00000137809	protein_coding	ITGA11	5.39581	0
ENSG00000140937	protein_coding	CDH11	4.93312	0
ENSG00000138944	protein_coding	KIAA1644	4.77449	0
ENSG00000078098	protein_coding	FAP	4.76574	0
ENSG00000182667	protein_coding	NTM	4.76483	0
ENSG00000132965	protein_coding	ALOX5AP	4.75852	0
ENSG00000124225	protein_coding	PMEPA1	4.75827	0
ENSG00000152377	protein_coding	SPOCK1	4.67948	0
ENSG00000139211	protein_coding	AMIGO2	4.66904	0
ENSG00000116701	protein_coding	NCF2	4.6619	0
ENSG00000156466	protein_coding	GDF6	4.63525	0
ENSG00000115414	protein_coding	FN1	4.53371	0
ENSG00000054356	protein_coding	PTPRN	4.48652	5.74248e-09
ENSG00000149380	protein_coding	P4HA3	4.43131	0
ENSG00000135074	protein_coding	ADAM19	4.38577	0
ENSG00000027869	protein_coding	SH2D2A	4.35097	0
ENSG00000108821	protein_coding	COL1A1	4.33615	0
ENSG00000087245	protein_coding	MMP2	4.17457	0
ENSG00000198959	protein_coding	TGM2	4.16888	0
ENSG00000086991	protein_coding	NOX4	4.11108	3.78377e-11
ENSG00000102802	protein_coding	MEDAG	4.10637	0
ENSG00000186684	protein_coding	CYP27C1	4.08893	0
ENSG00000184185	protein_coding	KCNJ12	4.06418	0
ENSG00000204866	protein_coding	IGFL2	4.04345	4.03022e-06
ENSG00000142661	protein_coding	MYOM3	4.02362	4.04321e-12
ENSG00000157680	protein_coding	DGKI	3.91659	0
ENSG00000168675	protein_coding	LDLRAD4	3.88343	0
ENSG00000120708	protein_coding	TGFBI	3.87604	0
ENSG00000149591	protein_coding	TAGLN	3.83907	0
ENSG00000149633	protein_coding	KIAA1755	3.74698	0
ENSG00000164400	protein_coding	CSF2	3.73849	0
ENSG00000058085	protein_coding	LAMC2	3.72822	0
ENSG00000157613	protein_coding	CREB3L1	3.68393	0
ENSG00000115221	protein_coding	ITGB6	3.68244	0
ENSG00000122254	protein_coding	HS3ST2	3.65111	1.00163e-06
ENSG00000151023	protein_coding	ENKUR	3.64063	8.71148e-12
ENSG00000119714	protein_coding	GPR68	3.58598	0
ENSG00000038295	protein_coding	TLL1	3.57439	3.12025e-10
ENSG00000137745	protein_coding	MMP13	3.57305	0.00103272
ENSG00000148848	protein_coding	ADAM12	3.56642	0
ENSG00000167244	protein_coding	IGF2	3.53018	0
ENSG00000166923	protein_coding	GREM1	3.51748	0
ENSG00000183484	protein_coding	GPR132	3.47295	4.52827e-09
ENSG00000006283	protein_coding	CACNA1G	3.40128	3.51941e-14
ENSG00000119681	protein_coding	LTBP2	3.35958	0
ENSG00000144355	protein_coding	DLX1	3.34409	0
ENSG00000162711	protein_coding	NLRP3	3.28304	0
ENSG00000130635	protein_coding	COL5A1	3.2793	0
ENSG00000019186	protein_coding	CYP24A1	3.27429	2.43809e-07
ENSG00000111432	protein_coding	FZD10	3.24805	0
ENSG00000049192	protein_coding	ADAMTS6	3.23951	0
ENSG00000135919	protein_coding	SERPINE2	3.20914	0
ENSG00000071282	protein_coding	LMCD1	3.15764	0
ENSG00000144821	protein_coding	MYH15	3.15042	0
ENSG00000095752	protein_coding	IL11	3.11348	0
ENSG00000138623	protein_coding	SEMA7A	3.10201	0
ENSG00000154133	protein_coding	ROBO4	3.09525	0
ENSG00000174792	protein_coding	C4orf26	3.09196	2.22045e-16
ENSG00000139209	protein_coding	SLC38A4	3.07552	0
ENSG00000003137	protein_coding	CYP26B1	3.07437	0
ENSG00000175928	protein_coding	LRRN1	3.04237	5.99325e-08
ENSG00000134516	protein_coding	DOCK2	3.03165	0
ENSG00000170558	protein_coding	CDH2	3.0145	0
ENSG00000167772	protein_coding	ANGPTL4	3.01193	9.99201e-16
ENSG00000122641	protein_coding	INHBA	3.00095	0
ENSG00000183691	protein_coding	NOG	2.99294	0
ENSG00000111249	protein_coding	CUX2	2.9788	5.55112e-16
ENSG00000111186	protein_coding	WNT5B	2.95674	0
ENSG00000155307	protein_coding	SAMSN1	2.93164	0.0133933
ENSG00000255346	protein_coding	NOX5	2.92943	0
ENSG00000101665	protein_coding	SMAD7	2.91144	0
ENSG00000169067	protein_coding	ACTBL2	2.90587	2.44873e-11
ENSG00000153283	protein_coding	CD96	2.90481	0.00618937
ENSG00000185070	protein_coding	FLRT2	2.87843	0
ENSG00000067798	protein_coding	NAV3	2.86157	5.71862e-07
ENSG00000183778	protein_coding	B3GALT5	2.85516	0.00178183
ENSG00000187498	protein_coding	COL4A1	2.8523	0
ENSG00000134668	protein_coding	SPOCD1	2.8451	0
ENSG00000136928	protein_coding	GABBR2	2.84097	3.77617e-08
ENSG00000162723	protein_coding	SLAMF9	2.83128	1.34867e-09
ENSG00000178860	protein_coding	MSC	2.80692	0
ENSG00000074211	protein_coding	PPP2R2C	2.79375	1.84297e-14
ENSG00000077063	protein_coding	CTTNBP2	2.78837	1.88738e-15
ENSG00000110427	protein_coding	KIAA1549L	2.78558	0
ENSG00000118523	protein_coding	CTGF	2.76969	0
ENSG00000144476	protein_coding	ACKR3	2.76016	1.10356e-13
ENSG00000139508	protein_coding	SLC46A3	2.75592	0
ENSG00000259207	protein_coding	ITGB3	2.75321	0
ENSG00000163202	protein_coding	LCE3D	2.73728	0.00330586
ENSG00000179046	protein_coding	TRIML2	2.73199	9.64651e-12
ENSG00000163359	protein_coding	COL6A3	2.7259	3.29961e-07
ENSG00000171587	protein_coding	DSCAM	2.72351	0
ENSG00000162618	protein_coding	ADGRL4	2.72167	0
ENSG00000140092	protein_coding	FBLN5	2.71949	0
ENSG00000164161	protein_coding	HHIP	2.69162	3.70591e-11
ENSG00000158714	protein_coding	SLAMF8	2.67456	0
ENSG00000074410	protein_coding	CA12	2.66748	0
ENSG00000100351	protein_coding	GRAP2	2.66362	0.00271219
ENSG00000175264	protein_coding	CHST1	2.66336	7.26994e-11
ENSG00000165617	protein_coding	DACT1	2.64449	0
ENSG00000168685	protein_coding	IL7R	2.6349	0
ENSG00000162873	protein_coding	KLHDC8A	2.63148	0.0007469
ENSG00000132185	protein_coding	FCRLA	2.61905	0
ENSG00000111859	protein_coding	NEDD9	2.59296	0
ENSG00000074590	protein_coding	NUAK1	2.53523	0
ENSG00000170801	protein_coding	HTRA3	2.53056	0.00393233
ENSG00000165029	protein_coding	ABCA1	2.52844	0
ENSG00000187957	protein_coding	DNER	2.51058	0
ENSG00000123610	protein_coding	TNFAIP6	2.50797	2.35178e-08
ENSG00000176170	protein_coding	SPHK1	2.50591	0
ENSG00000166825	protein_coding	ANPEP	2.50079	0
ENSG00000141485	protein_coding	SLC13A5	2.49114	0
ENSG00000149256	protein_coding	TENM4	2.48903	4.84057e-14
ENSG00000144785	protein_coding	RP11-977G19.10	2.47771	0.0168268
ENSG00000257411	protein_coding	RP11-603J24.9	2.46157	0.0194495
ENSG00000214357	protein_coding	NEURL1B	2.45407	0
ENSG00000137801	protein_coding	THBS1	2.45067	0
ENSG00000124216	protein_coding	SNAI1	2.44678	0
ENSG00000186847	protein_coding	KRT14	2.43817	7.68016e-07
ENSG00000108342	protein_coding	CSF3	2.43674	0.000775299
ENSG00000047936	protein_coding	ROS1	2.43024	0.00579826
ENSG00000148600	protein_coding	CDHR1	2.42903	0
ENSG00000079102	protein_coding	RUNX1T1	2.42296	0.0348524
ENSG00000123689	protein_coding	G0S2	2.41584	5.8098e-13
ENSG00000101955	protein_coding	SRPX	2.40539	0
ENSG00000084710	protein_coding	EFR3B	2.39516	2.22045e-16
ENSG00000106624	protein_coding	AEBP1	2.39078	0
ENSG00000100867	protein_coding	DHRS2	2.3851	2.25038e-09
ENSG00000132932	protein_coding	ATP8A2	2.36578	0
ENSG00000116983	protein_coding	HPCAL4	2.36301	0
ENSG00000157654	protein_coding	PALM2-AKAP2	2.36202	0
ENSG00000138311	protein_coding	ZNF365	2.3585	0
ENSG00000053747	protein_coding	LAMA3	2.35758	0
ENSG00000158825	protein_coding	CDA	2.35692	0
ENSG00000175040	protein_coding	CHST2	2.35128	0
ENSG00000163207	protein_coding	IVL	2.35056	1.87117e-06
ENSG00000131737	protein_coding	KRT34	2.34701	6.84833e-05
ENSG00000179954	protein_coding	SSC5D	2.33725	0.00204432
ENSG00000117122	protein_coding	MFAP2	2.33245	0
ENSG00000197614	protein_coding	MFAP5	2.33187	3.05827e-06
ENSG00000091592	protein_coding	NLRP1	2.3273	0
ENSG00000154764	protein_coding	WNT7A	2.32721	0
ENSG00000136603	protein_coding	SKIL	2.32423	0
ENSG00000149948	protein_coding	HMGA2	2.31303	1.6293e-09
ENSG00000150630	protein_coding	VEGFC	2.31272	0
ENSG00000134871	protein_coding	COL4A2	2.30339	0
ENSG00000152894	protein_coding	PTPRK	2.30275	0
ENSG00000164692	protein_coding	COL1A2	2.3012	7.96247e-06
ENSG00000135318	protein_coding	NT5E	2.28884	0
ENSG00000184347	protein_coding	SLIT3	2.28752	0
ENSG00000138411	protein_coding	HECW2	2.28646	0.009102
ENSG00000104848	protein_coding	KCNA7	2.2845	3.25976e-07
ENSG00000154678	protein_coding	PDE1C	2.28068	0.0121493
ENSG00000176678	protein_coding	FOXL1	2.2708	0
ENSG00000135636	protein_coding	DYSF	2.25245	0
ENSG00000185650	protein_coding	ZFP36L1	2.24	0
ENSG00000225614	protein_coding	ZNF469	2.23793	0
ENSG00000070404	protein_coding	FSTL3	2.23683	0
ENSG00000146674	protein_coding	IGFBP3	2.23134	0
ENSG00000164484	protein_coding	TMEM200A	2.22526	4.07374e-12
ENSG00000114251	protein_coding	WNT5A	2.21978	9.88177e-09
ENSG00000162892	protein_coding	IL24	2.20684	0
ENSG00000133216	protein_coding	EPHB2	2.20557	0
ENSG00000183496	protein_coding	MEX3B	2.18322	0
ENSG00000197106	protein_coding	SLC6A17	2.18038	0.0233697
ENSG00000026025	protein_coding	VIM	2.17992	0
ENSG00000142623	protein_coding	PADI1	2.17348	0.00979744
ENSG00000185483	protein_coding	ROR1	2.16108	0
ENSG00000066629	protein_coding	EML1	2.158	4.26215e-13
ENSG00000189052	protein_coding	CGB5	2.15537	3.96126e-10
ENSG00000041982	protein_coding	TNC	2.14853	0
ENSG00000019549	protein_coding	SNAI2	2.14772	0
ENSG00000182901	protein_coding	RGS7	2.14463	0.0114642
ENSG00000109452	protein_coding	INPP4B	2.14415	0
ENSG00000144583	protein_coding	MARCH4	2.14322	0
ENSG00000198768	protein_coding	APCDD1L	2.13128	0
ENSG00000110031	protein_coding	LPXN	2.12991	0
ENSG00000196739	protein_coding	COL27A1	2.1245	0
ENSG00000087494	protein_coding	PTHLH	2.12187	0
ENSG00000131620	protein_coding	ANO1	2.11748	5.967e-06
ENSG00000136883	protein_coding	KIF12	2.11263	3.3199e-12
ENSG00000165434	protein_coding	PGM2L1	2.11229	0
ENSG00000132688	protein_coding	NES	2.10352	0
ENSG00000100626	protein_coding	GALNT16	2.10193	9.81961e-06
ENSG00000008517	protein_coding	IL32	2.08991	0
ENSG00000170909	protein_coding	OSCAR	2.07895	1.22356e-06
ENSG00000177494	protein_coding	ZBED2	2.06532	0
ENSG00000049089	protein_coding	COL9A2	2.05872	4.77396e-14
ENSG00000082781	protein_coding	ITGB5	2.05775	0
ENSG00000186469	protein_coding	GNG2	2.05721	0
ENSG00000133816	protein_coding	MICAL2	2.05603	0
ENSG00000103313	protein_coding	MEFV	2.04957	0.00109379
ENSG00000136490	protein_coding	LIMD2	2.04108	0
ENSG00000197646	protein_coding	PDCD1LG2	2.03426	1.73742e-05
ENSG00000038427	protein_coding	VCAN	2.03333	0
ENSG00000178538	protein_coding	CA8	2.02017	0
ENSG00000162614	protein_coding	NEXN	2.01786	9.63939e-11
ENSG00000139318	protein_coding	DUSP6	2.01032	3.62178e-08
ENSG00000118515	protein_coding	SGK1	2.00868	0
ENSG00000076716	protein_coding	GPC4	2.0042	0
ENSG00000100558	protein_coding	PLEK2	2.00218	0
ENSG00000128606	protein_coding	LRRC17	1.9904	0
ENSG00000092096	protein_coding	SLC22A17	1.98997	0
ENSG00000002746	protein_coding	HECW1	1.98606	0.000587503
ENSG00000136859	protein_coding	ANGPTL2	1.98442	1.11022e-16
ENSG00000177791	protein_coding	MYOZ1	1.9832	1.7735e-05
ENSG00000198846	protein_coding	TOX	1.97199	0.000163524
ENSG00000187634	protein_coding	SAMD11	1.96918	6.82767e-05
ENSG00000142552	protein_coding	RCN3	1.96637	0
ENSG00000189367	protein_coding	KIAA0408	1.9612	0
ENSG00000240764	protein_coding	PCDHGC5	1.95801	0
ENSG00000167552	protein_coding	TUBA1A	1.9548	8.00471e-14
ENSG00000240563	protein_coding	L1TD1	1.95284	5.11216e-10
ENSG00000100292	protein_coding	HMOX1	1.94884	0
ENSG00000187678	protein_coding	SPRY4	1.9487	2.45715e-12
ENSG00000145934	protein_coding	TENM2	1.94741	2.17033e-06
ENSG00000183688	protein_coding	FAM101B	1.94125	0
ENSG00000171631	protein_coding	P2RY6	1.92681	0
ENSG00000183682	protein_coding	BMP8A	1.92648	0.0181422
ENSG00000108511	protein_coding	HOXB6	1.92146	0.0386584
ENSG00000171310	protein_coding	CHST11	1.92043	0
ENSG00000113396	protein_coding	SLC27A6	1.91747	8.4401e-11
ENSG00000177606	protein_coding	JUN	1.91339	0
ENSG00000174827	protein_coding	PDZK1	1.90712	0.00321814
ENSG00000196878	protein_coding	LAMB3	1.90508	0
ENSG00000115935	protein_coding	WIPF1	1.903	0
ENSG00000182492	protein_coding	BGN	1.90237	9.99201e-16
ENSG00000131477	protein_coding	RAMP2	1.89838	0.000236179
ENSG00000164932	protein_coding	CTHRC1	1.88649	1.50626e-05
ENSG00000120875	protein_coding	DUSP4	1.88446	4.88498e-15
ENSG00000214338	protein_coding	SOGA3	1.88197	5.62688e-08
ENSG00000174640	protein_coding	SLCO2A1	1.87705	1.78429e-08
ENSG00000179772	protein_coding	FOXS1	1.87194	0.0011919
ENSG00000142303	protein_coding	ADAMTS10	1.87109	3.78029e-07
ENSG00000092969	protein_coding	TGFB2	1.8705	3.199e-12
ENSG00000184995	protein_coding	IFNE	1.86922	0.00390618
ENSG00000105290	protein_coding	APLP1	1.86802	0
ENSG00000183963	protein_coding	SMTN	1.86566	0
ENSG00000137331	protein_coding	IER3	1.86147	0
ENSG00000168386	protein_coding	FILIP1L	1.86082	0
ENSG00000106852	protein_coding	LHX6	1.85923	0
ENSG00000127863	protein_coding	TNFRSF19	1.8586	0
ENSG00000132031	protein_coding	MATN3	1.85651	0
ENSG00000074047	protein_coding	GLI2	1.85591	0
ENSG00000164283	protein_coding	ESM1	1.85412	0.0372481
ENSG00000175832	protein_coding	ETV4	1.85007	0
ENSG00000253304	protein_coding	TMEM200B	1.84913	0
ENSG00000244405	protein_coding	ETV5	1.83429	0
ENSG00000116032	protein_coding	GRIN3B	1.82681	0.000186591
ENSG00000105088	protein_coding	OLFM2	1.82665	4.90719e-14
ENSG00000162631	protein_coding	NTNG1	1.82053	4.81936e-06
ENSG00000128591	protein_coding	FLNC	1.81974	7.78266e-14
ENSG00000197181	protein_coding	PIWIL2	1.81946	0.0240815
ENSG00000139547	protein_coding	RDH16	1.81626	1.0023e-07
ENSG00000139926	protein_coding	FRMD6	1.81151	0
ENSG00000031081	protein_coding	ARHGAP31	1.80468	0
ENSG00000176076	protein_coding	KCNE5	1.80069	0.00331419
ENSG00000139278	protein_coding	GLIPR1	1.79337	0
ENSG00000104818	protein_coding	CGB2	1.79335	0.0295349
ENSG00000087085	protein_coding	ACHE	1.77892	6.59175e-06
ENSG00000152217	protein_coding	SETBP1	1.77857	0
ENSG00000184226	protein_coding	PCDH9	1.77068	1.62048e-12
ENSG00000178573	protein_coding	MAF	1.76967	1.06958e-07
ENSG00000177614	protein_coding	PGBD5	1.76819	1.66533e-15
ENSG00000175130	protein_coding	MARCKSL1	1.76678	0
ENSG00000140416	protein_coding	TPM1	1.7583	0
ENSG00000104826	protein_coding	LHB	1.75811	0.00891391
ENSG00000182578	protein_coding	CSF1R	1.75041	0
ENSG00000164171	protein_coding	ITGA2	1.74929	9.29213e-10
ENSG00000197467	protein_coding	COL13A1	1.74874	0.00357655
ENSG00000135111	protein_coding	TBX3	1.74305	0
ENSG00000159899	protein_coding	NPR2	1.73913	0
ENSG00000112139	protein_coding	MDGA1	1.73171	8.17976e-06
ENSG00000151835	protein_coding	SACS	1.72787	2.44195e-08
ENSG00000229544	protein_coding	NKX1-2	1.72441	0.000228481
ENSG00000143369	protein_coding	ECM1	1.71339	0
ENSG00000006638	protein_coding	TBXA2R	1.70928	1.61315e-13
ENSG00000269113	protein_coding	TRABD2B	1.708	0.0227365
ENSG00000170214	protein_coding	ADRA1B	1.70107	0
ENSG00000213145	protein_coding	CRIP1	1.69033	6.44151e-13
ENSG00000114270	protein_coding	COL7A1	1.68883	1.01494e-10
ENSG00000178919	protein_coding	FOXE1	1.68645	0
ENSG00000134259	protein_coding	NGF	1.68498	7.06619e-10
ENSG00000168785	protein_coding	TSPAN5	1.68393	0
ENSG00000179826	protein_coding	MRGPRX3	1.68202	4.73704e-05
ENSG00000136274	protein_coding	NACAD	1.68032	0
ENSG00000111145	protein_coding	ELK3	1.67967	0
ENSG00000275993	protein_coding	CH507-42P11.8	1.67883	0
ENSG00000145040	protein_coding	UCN2	1.67118	1.27273e-09
ENSG00000222009	protein_coding	BTBD19	1.66486	5.1425e-08
ENSG00000075340	protein_coding	ADD2	1.66332	0.0279414
ENSG00000186994	protein_coding	KANK3	1.66255	0
ENSG00000164465	protein_coding	DCBLD1	1.65487	0
ENSG00000157551	protein_coding	KCNJ15	1.65301	0
ENSG00000171617	protein_coding	ENC1	1.65238	0
ENSG00000131711	protein_coding	MAP1B	1.64571	0
ENSG00000131016	protein_coding	AKAP12	1.64549	0
ENSG00000183287	protein_coding	CCBE1	1.64307	0
ENSG00000187908	protein_coding	DMBT1	1.64217	1.44329e-15
ENSG00000176490	protein_coding	DIRAS1	1.63978	3.80264e-08
ENSG00000159216	protein_coding	RUNX1	1.63976	0
ENSG00000162511	protein_coding	LAPTM5	1.63773	0
ENSG00000143341	protein_coding	HMCN1	1.63415	0.000507454
ENSG00000167105	protein_coding	TMEM92	1.6313	0
ENSG00000177875	protein_coding	CCDC184	1.63103	0.0113131
ENSG00000142173	protein_coding	COL6A2	1.62627	0
ENSG00000115718	protein_coding	PROC	1.62319	4.43208e-09
ENSG00000074416	protein_coding	MGLL	1.62313	1.03695e-13
ENSG00000073146	protein_coding	MOV10L1	1.62271	0.0176301
ENSG00000139971	protein_coding	C14orf37	1.61964	1.9818e-07
ENSG00000177464	protein_coding	GPR4	1.61629	6.08508e-07
ENSG00000144810	protein_coding	COL8A1	1.60166	0
ENSG00000069482	protein_coding	GAL	1.59718	0.0116318
ENSG00000101670	protein_coding	LIPG	1.59519	0
ENSG00000134775	protein_coding	FHOD3	1.59312	0
ENSG00000126562	protein_coding	WNK4	1.59085	2.34664e-07
ENSG00000203618	protein_coding	GP1BB	1.58887	2.35136e-09
ENSG00000185418	protein_coding	TARSL2	1.58873	0
ENSG00000028277	protein_coding	POU2F2	1.5877	2.68363e-05
ENSG00000114115	protein_coding	RBP1	1.58676	1.88727e-11
ENSG00000167889	protein_coding	MGAT5B	1.58641	0
ENSG00000138675	protein_coding	FGF5	1.5825	0
ENSG00000163888	protein_coding	CAMK2N2	1.58218	5.93913e-11
ENSG00000128512	protein_coding	DOCK4	1.58132	0
ENSG00000148680	protein_coding	HTR7	1.57948	1.13015e-05
ENSG00000188766	protein_coding	SPRED3	1.57396	0
ENSG00000164708	protein_coding	PGAM2	1.57084	0.0139834
ENSG00000150687	protein_coding	PRSS23	1.5701	0
ENSG00000188042	protein_coding	ARL4C	1.56336	0
ENSG00000204644	protein_coding	ZFP57	1.55587	0.00033732
ENSG00000105499	protein_coding	PLA2G4C	1.55188	0.0116795
ENSG00000104888	protein_coding	SLC17A7	1.55136	0.0498341
ENSG00000134369	protein_coding	NAV1	1.54892	2.07823e-12
ENSG00000091106	protein_coding	NLRC4	1.54625	0.0122714
ENSG00000169129	protein_coding	AFAP1L2	1.5297	0
ENSG00000165799	protein_coding	RNASE7	1.52927	0
ENSG00000117971	protein_coding	CHRNB4	1.52786	0.000631514
ENSG00000144668	protein_coding	ITGA9	1.52332	1.83199e-06
ENSG00000213859	protein_coding	KCTD11	1.52062	0
ENSG00000130720	protein_coding	FIBCD1	1.51946	0.0028597
ENSG00000122678	protein_coding	POLM	1.51931	0
ENSG00000147010	protein_coding	SH3KBP1	1.51597	0
ENSG00000070371	protein_coding	CLTCL1	1.50561	0
ENSG00000075223	protein_coding	SEMA3C	1.50347	0
ENSG00000088881	protein_coding	EBF4	1.50201	0
ENSG00000173210	protein_coding	ABLIM3	1.49167	0
ENSG00000124664	protein_coding	SPDEF	1.48731	1.18624e-09
ENSG00000117525	protein_coding	F3	1.48514	0
ENSG00000161638	protein_coding	ITGA5	1.48381	0
ENSG00000163297	protein_coding	ANTXR2	1.48269	0
ENSG00000006468	protein_coding	ETV1	1.48208	0
ENSG00000164574	protein_coding	GALNT10	1.48073	0
ENSG00000188549	protein_coding	C15orf52	1.4801	0
ENSG00000183780	protein_coding	SLC35F3	1.47652	0
ENSG00000125148	protein_coding	MT2A	1.47562	1.11022e-16
ENSG00000049323	protein_coding	LTBP1	1.46978	0
ENSG00000198910	protein_coding	L1CAM	1.46844	0
ENSG00000114948	protein_coding	ADAM23	1.46799	1.44329e-14
ENSG00000169184	protein_coding	MN1	1.46587	2.90878e-14
ENSG00000196639	protein_coding	HRH1	1.46409	0
ENSG00000155926	protein_coding	SLA	1.45508	0.0011946
ENSG00000255330	protein_coding	RP3-403A15.5	1.45039	0.00161182
ENSG00000116574	protein_coding	RHOU	1.44804	1.25689e-06
ENSG00000197043	protein_coding	ANXA6	1.44443	0
ENSG00000165757	protein_coding	KIAA1462	1.4434	0
ENSG00000180287	protein_coding	PLD5	1.44207	1.10373e-06
ENSG00000249158	protein_coding	PCDHA11	1.43788	3.02211e-07
ENSG00000133424	protein_coding	LARGE	1.43543	0.00074488
ENSG00000165801	protein_coding	ARHGEF40	1.43488	0
ENSG00000160207	protein_coding	HSF2BP	1.4324	9.54792e-15
ENSG00000239389	protein_coding	PCDHA13	1.42702	0.0207705
ENSG00000213085	protein_coding	CFAP45	1.42635	1.40319e-11
ENSG00000132000	protein_coding	PODNL1	1.4252	7.50936e-06
ENSG00000167549	protein_coding	CORO6	1.42485	2.64756e-08
ENSG00000140323	protein_coding	DISP2	1.42458	0
ENSG00000115648	protein_coding	MLPH	1.4233	0
ENSG00000113657	protein_coding	DPYSL3	1.42074	1.36499e-08
ENSG00000115363	protein_coding	EVA1A	1.4182	2.66632e-09
ENSG00000163637	protein_coding	PRICKLE2	1.41757	0
ENSG00000156113	protein_coding	KCNMA1	1.41616	0
ENSG00000105464	protein_coding	GRIN2D	1.41603	0
ENSG00000158352	protein_coding	SHROOM4	1.41509	0
ENSG00000064692	protein_coding	SNCAIP	1.41316	8.32667e-11
ENSG00000131378	protein_coding	RFTN1	1.41216	0
ENSG00000146592	protein_coding	CREB5	1.4057	2.84073e-12
ENSG00000112559	protein_coding	MDFI	1.40182	0
ENSG00000164741	protein_coding	DLC1	1.39906	0
ENSG00000162458	protein_coding	FBLIM1	1.39851	0
ENSG00000118257	protein_coding	NRP2	1.39408	0
ENSG00000111885	protein_coding	MAN1A1	1.39207	0
ENSG00000134107	protein_coding	BHLHE40	1.38393	0
ENSG00000189420	protein_coding	ZFP92	1.38236	0.000343757
ENSG00000154127	protein_coding	UBASH3B	1.38215	0
ENSG00000170955	protein_coding	PRKCDBP	1.38189	6.66073e-09
ENSG00000196368	protein_coding	NUDT11	1.37588	0.0131476
ENSG00000196337	protein_coding	CGB7	1.37526	2.04327e-10
ENSG00000177453	protein_coding	NIM1K	1.3734	0.000252461
ENSG00000171608	protein_coding	PIK3CD	1.37181	0
ENSG00000142156	protein_coding	COL6A1	1.36725	0
ENSG00000102312	protein_coding	PORCN	1.36639	0
ENSG00000115232	protein_coding	ITGA4	1.36387	0
ENSG00000116962	protein_coding	NID1	1.3637	0
ENSG00000100311	protein_coding	PDGFB	1.36252	0
ENSG00000186832	protein_coding	KRT16	1.36213	0.00254603
ENSG00000005238	protein_coding	FAM214B	1.3613	0
ENSG00000177374	protein_coding	HIC1	1.3595	0.000180669
ENSG00000185989	protein_coding	RASA3	1.35183	0
ENSG00000142178	protein_coding	SIK1	1.34891	0
ENSG00000150764	protein_coding	DIXDC1	1.34292	0
ENSG00000089199	protein_coding	CHGB	1.33785	9.125e-08
ENSG00000135480	protein_coding	KRT7	1.33569	0
ENSG00000129116	protein_coding	PALLD	1.33509	0
ENSG00000251493	protein_coding	FOXD1	1.33354	0
ENSG00000013016	protein_coding	EHD3	1.32903	0
ENSG00000124766	protein_coding	SOX4	1.32775	0
ENSG00000178922	protein_coding	HYI	1.32465	0
ENSG00000233608	protein_coding	TWIST2	1.3219	0
ENSG00000106070	protein_coding	GRB10	1.31857	0
ENSG00000166073	protein_coding	GPR176	1.31793	0
ENSG00000023902	protein_coding	PLEKHO1	1.31765	5.55112e-16
ENSG00000135596	protein_coding	MICAL1	1.31589	0
ENSG00000145861	protein_coding	C1QTNF2	1.31561	0.000424383
ENSG00000101333	protein_coding	PLCB4	1.3146	6.99441e-15
ENSG00000181458	protein_coding	TMEM45A	1.30822	1.23538e-11
ENSG00000152076	protein_coding	CCDC74B	1.30682	3.9746e-14
ENSG00000135454	protein_coding	B4GALNT1	1.30653	0
ENSG00000067445	protein_coding	TRO	1.30224	1.53861e-09
ENSG00000118263	protein_coding	KLF7	1.30135	0
ENSG00000111087	protein_coding	GLI1	1.298	1.18828e-06
ENSG00000099860	protein_coding	GADD45B	1.29459	0
ENSG00000178031	protein_coding	ADAMTSL1	1.28963	0.00702717
ENSG00000106991	protein_coding	ENG	1.28834	0
ENSG00000184574	protein_coding	LPAR5	1.28257	0
ENSG00000122786	protein_coding	CALD1	1.28099	0
ENSG00000181773	protein_coding	GPR3	1.28052	2.1726e-05
ENSG00000073756	protein_coding	PTGS2	1.28047	0
ENSG00000204128	protein_coding	C2orf72	1.27371	5.76706e-05
ENSG00000175352	protein_coding	NRIP3	1.27321	0
ENSG00000143816	protein_coding	WNT9A	1.25962	7.06102e-14
ENSG00000258947	protein_coding	TUBB3	1.25904	0
ENSG00000072422	protein_coding	RHOBTB1	1.25838	0
ENSG00000101384	protein_coding	JAG1	1.2572	0
ENSG00000163975	protein_coding	MFI2	1.25415	0
ENSG00000171877	protein_coding	FRMD5	1.25108	0
ENSG00000167034	protein_coding	NKX3-1	1.25004	0
ENSG00000262655	protein_coding	SPON1	1.2496	0.000298446
ENSG00000197208	protein_coding	SLC22A4	1.24709	0
ENSG00000004399	protein_coding	PLXND1	1.24643	0
ENSG00000187583	protein_coding	PLEKHN1	1.24572	0
ENSG00000213626	protein_coding	LBH	1.24509	0
ENSG00000112182	protein_coding	BACH2	1.24479	3.27705e-07
ENSG00000198142	protein_coding	SOWAHC	1.24438	0
ENSG00000189431	protein_coding	RASSF10	1.23783	1.09362e-09
ENSG00000077264	protein_coding	PAK3	1.23633	6.69418e-06
ENSG00000120093	protein_coding	HOXB3	1.2358	3.85914e-13
ENSG00000127329	protein_coding	PTPRB	1.23513	0
ENSG00000152503	protein_coding	TRIM36	1.23325	2.2961e-07
ENSG00000124140	protein_coding	SLC12A5	1.23061	4.96602e-07
ENSG00000143507	protein_coding	DUSP10	1.22928	0
ENSG00000198682	protein_coding	PAPSS2	1.2291	0
ENSG00000179715	protein_coding	PCED1B	1.22725	0.0009249
ENSG00000026508	protein_coding	CD44	1.22376	0
ENSG00000136630	protein_coding	HLX	1.2231	0.000306836
ENSG00000072682	protein_coding	P4HA2	1.22178	0
ENSG00000151490	protein_coding	PTPRO	1.21991	0.0251846
ENSG00000160991	protein_coding	ORAI2	1.21968	0
ENSG00000143494	protein_coding	VASH2	1.21646	5.87033e-07
ENSG00000140022	protein_coding	STON2	1.21582	3.5569e-07
ENSG00000067840	protein_coding	PDZD4	1.2145	1.31785e-08
ENSG00000136167	protein_coding	LCP1	1.21441	0.000216315
ENSG00000162493	protein_coding	PDPN	1.21404	0
ENSG00000143067	protein_coding	ZNF697	1.21228	0
ENSG00000132334	protein_coding	PTPRE	1.21061	0
ENSG00000100196	protein_coding	KDELR3	1.21048	0
ENSG00000078401	protein_coding	EDN1	1.20945	0
ENSG00000171450	protein_coding	CDK5R2	1.19902	0.0102312
ENSG00000198948	protein_coding	MFAP3L	1.1988	0
ENSG00000124134	protein_coding	KCNS1	1.19772	0.00249228
ENSG00000170006	protein_coding	TMEM154	1.19768	0
ENSG00000104903	protein_coding	LYL1	1.19688	0.000197089
ENSG00000174899	protein_coding	PQLC2L	1.19623	0.0173713
ENSG00000242419	protein_coding	PCDHGC4	1.19605	2.62952e-09
ENSG00000163710	protein_coding	PCOLCE2	1.19421	0.000128461
ENSG00000138448	protein_coding	ITGAV	1.19402	2.23866e-09
ENSG00000160219	protein_coding	GAB3	1.19177	2.30473e-07
ENSG00000184194	protein_coding	GPR173	1.19079	0.0216361
ENSG00000039560	protein_coding	RAI14	1.18893	0
ENSG00000107249	protein_coding	GLIS3	1.18808	2.49689e-13
ENSG00000029993	protein_coding	HMGB3	1.18663	3.33067e-16
ENSG00000111664	protein_coding	GNB3	1.18529	5.16543e-05
ENSG00000154096	protein_coding	THY1	1.18365	2.20157e-13
ENSG00000196371	protein_coding	FUT4	1.18202	1.11022e-16
ENSG00000091986	protein_coding	CCDC80	1.18066	0
ENSG00000105419	protein_coding	MEIS3	1.17622	0
ENSG00000137094	protein_coding	DNAJB5	1.17082	0
ENSG00000184702	protein_coding	SEPT5	1.17015	0
ENSG00000275793	protein_coding	RIMBP3	1.17012	4.87008e-06
ENSG00000167550	protein_coding	RHEBL1	1.16764	6.00784e-05
ENSG00000166396	protein_coding	SERPINB7	1.16748	0
ENSG00000154721	protein_coding	JAM2	1.16443	0.0465488
ENSG00000116679	protein_coding	IVNS1ABP	1.16067	0
ENSG00000142871	protein_coding	CYR61	1.15802	0
ENSG00000127824	protein_coding	TUBA4A	1.15617	3.44169e-15
ENSG00000172765	protein_coding	TMCC1	1.15494	0
ENSG00000065618	protein_coding	COL17A1	1.15197	0
ENSG00000265107	protein_coding	GJA5	1.14914	8.37563e-05
ENSG00000084731	protein_coding	KIF3C	1.14585	0
ENSG00000189045	protein_coding	ANKDD1B	1.14479	0.0190576
ENSG00000112137	protein_coding	PHACTR1	1.14324	0.0150162
ENSG00000136378	protein_coding	ADAMTS7	1.14237	9.12742e-08
ENSG00000157322	protein_coding	CLEC18A	1.1402	0.0498485
ENSG00000182575	protein_coding	NXPH3	1.136	9.23117e-07
ENSG00000155850	protein_coding	SLC26A2	1.13596	2.33147e-15
ENSG00000175315	protein_coding	CST6	1.13592	0.0177745
ENSG00000128567	protein_coding	PODXL	1.13385	0.000324504
ENSG00000166446	protein_coding	CDYL2	1.13287	8.43769e-15
ENSG00000166016	protein_coding	ABTB2	1.13036	0
ENSG00000101306	protein_coding	MYLK2	1.12819	0.018816
ENSG00000050405	protein_coding	LIMA1	1.12788	0
ENSG00000140443	protein_coding	IGF1R	1.12523	9.87337e-07
ENSG00000241978	protein_coding	AKAP2	1.12456	0
ENSG00000071051	protein_coding	NCK2	1.12255	0
ENSG00000163485	protein_coding	ADORA1	1.12204	4.45219e-06
ENSG00000140859	protein_coding	KIFC3	1.11546	0
ENSG00000133808	protein_coding	MICALCL	1.11465	0.00549855
ENSG00000213420	protein_coding	GPC2	1.1136	2.84175e-06
ENSG00000099822	protein_coding	HCN2	1.10981	2.72588e-05
ENSG00000140600	protein_coding	SH3GL3	1.10964	0.000425623
ENSG00000038382	protein_coding	TRIO	1.10488	2.34238e-10
ENSG00000160469	protein_coding	BRSK1	1.1038	3.27746e-07
ENSG00000205420	protein_coding	KRT6A	1.10106	0
ENSG00000011028	protein_coding	MRC2	1.10057	4.12489e-11
ENSG00000113083	protein_coding	LOX	1.09902	1.45101e-07
ENSG00000134986	protein_coding	NREP	1.098	0
ENSG00000125266	protein_coding	EFNB2	1.09713	0
ENSG00000170537	protein_coding	TMC7	1.09684	0
ENSG00000152952	protein_coding	PLOD2	1.09493	0
ENSG00000154553	protein_coding	PDLIM3	1.09421	3.90254e-05
ENSG00000169085	protein_coding	C8orf46	1.09403	0.040942
ENSG00000101311	protein_coding	FERMT1	1.09172	0
ENSG00000251322	protein_coding	SHANK3	1.09103	1.91624e-13
ENSG00000164684	protein_coding	ZNF704	1.09065	2.79539e-06
ENSG00000158555	protein_coding	GDPD5	1.08694	0
ENSG00000152518	protein_coding	ZFP36L2	1.08497	0
ENSG00000188452	protein_coding	CERKL	1.08383	1.44329e-15
ENSG00000019144	protein_coding	PHLDB1	1.08354	0
ENSG00000145990	protein_coding	GFOD1	1.08144	0
ENSG00000171016	protein_coding	PYGO1	1.08127	2.86552e-11
ENSG00000144331	protein_coding	ZNF385B	1.07878	0.00335092
ENSG00000204217	protein_coding	BMPR2	1.07676	1.10467e-13
ENSG00000143797	protein_coding	MBOAT2	1.07618	0
ENSG00000132821	protein_coding	VSTM2L	1.07558	5.21805e-15
ENSG00000103034	protein_coding	NDRG4	1.07452	0
ENSG00000243509	protein_coding	TNFRSF6B	1.07264	9.61438e-05
ENSG00000103647	protein_coding	CORO2B	1.07093	0.000207293
ENSG00000161791	protein_coding	FMNL3	1.06986	0
ENSG00000023171	protein_coding	GRAMD1B	1.06872	0
ENSG00000251201	protein_coding	TMED7-TICAM2	1.06399	6.15909e-08
ENSG00000177283	protein_coding	FZD8	1.06285	1.12771e-08
ENSG00000149260	protein_coding	CAPN5	1.06175	0
ENSG00000160179	protein_coding	ABCG1	1.05931	1.02515e-11
ENSG00000158427	protein_coding	TMSB15B	1.05703	3.50033e-06
ENSG00000144857	protein_coding	BOC	1.05702	7.08886e-08
ENSG00000114268	protein_coding	PFKFB4	1.05659	1.44344e-06
ENSG00000197183	protein_coding	NOL4L	1.0535	6.33404e-12
ENSG00000122861	protein_coding	PLAU	1.05163	0
ENSG00000058091	protein_coding	CDK14	1.04987	0
ENSG00000175166	protein_coding	PSMD2	1.04856	1.66533e-15
ENSG00000168487	protein_coding	BMP1	1.04492	0
ENSG00000072110	protein_coding	ACTN1	1.04125	0
ENSG00000117143	protein_coding	UAP1	1.03945	0
ENSG00000108854	protein_coding	SMURF2	1.03826	0
ENSG00000150961	protein_coding	SEC24D	1.03707	0
ENSG00000048052	protein_coding	HDAC9	1.03635	0
ENSG00000105137	protein_coding	SYDE1	1.03575	0
ENSG00000196814	protein_coding	MVB12B	1.03541	6.78957e-09
ENSG00000104880	protein_coding	ARHGEF18	1.03456	0
ENSG00000166780	protein_coding	C16orf45	1.03394	0.000359322
ENSG00000125398	protein_coding	SOX9	1.0331	0.00722506
ENSG00000006016	protein_coding	CRLF1	1.03301	2.49769e-11
ENSG00000062716	protein_coding	VMP1	1.03255	0
ENSG00000153294	protein_coding	ADGRF4	1.03214	1.78946e-12
ENSG00000132470	protein_coding	ITGB4	1.03197	0
ENSG00000164638	protein_coding	SLC29A4	1.03043	8.88157e-06
ENSG00000147883	protein_coding	CDKN2B	1.03007	0
ENSG00000137462	protein_coding	TLR2	1.02984	0
ENSG00000135905	protein_coding	DOCK10	1.02694	0.00575562
ENSG00000085063	protein_coding	CD59	1.02637	0.000313438
ENSG00000134954	protein_coding	ETS1	1.02592	0
ENSG00000107957	protein_coding	SH3PXD2A	1.02564	1.55575e-07
ENSG00000160326	protein_coding	SLC2A6	1.02534	0
ENSG00000108379	protein_coding	WNT3	1.02331	0
ENSG00000155090	protein_coding	KLF10	1.02177	0
ENSG00000163735	protein_coding	CXCL5	1.02123	0.0100974
ENSG00000140682	protein_coding	TGFB1I1	1.02059	0
ENSG00000143147	protein_coding	GPR161	1.02004	0
ENSG00000130592	protein_coding	LSP1	1.01898	6.98701e-08
ENSG00000134070	protein_coding	IRAK2	1.01898	3.96865e-10
ENSG00000039139	protein_coding	DNAH5	1.01838	1.64419e-06
ENSG00000183087	protein_coding	GAS6	1.01779	0
ENSG00000008516	protein_coding	MMP25	1.01534	2.01014e-10
ENSG00000067715	protein_coding	SYT1	1.01378	0
ENSG00000125848	protein_coding	FLRT3	1.01219	0
ENSG00000044574	protein_coding	HSPA5	1.01158	0
ENSG00000151388	protein_coding	ADAMTS12	1.0108	1.34314e-09
ENSG00000070778	protein_coding	PTPN21	1.01022	7.77156e-16
ENSG00000135362	protein_coding	PRR5L	1.01011	0
ENSG00000099958	protein_coding	DERL3	1.00929	5.62587e-11
ENSG00000107130	protein_coding	NCS1	1.00666	0
ENSG00000150093	protein_coding	ITGB1	1.00608	0
ENSG00000100100	protein_coding	PIK3IP1	1.00453	0
ENSG00000187193	protein_coding	MT1X	1.00381	2.17049e-10
ENSG00000143469	protein_coding	SYT14	1.00361	2.08308e-11
ENSG00000134256	protein_coding	CD101	1.00347	0.000467996
ENSG00000116157	protein_coding	GPX7	1.0027	1.78236e-08
ENSG00000176749	protein_coding	CDK5R1	1.00237	0
ENSG00000196923	protein_coding	PDLIM7	1.00048	0
ENSG00000131746	protein_coding	TNS4	0.999779	0
ENSG00000101004	protein_coding	NINL	0.997964	3.49244e-08
ENSG00000187676	protein_coding	B3GLCT	0.996205	0
ENSG00000171488	protein_coding	LRRC8C	0.995695	0
ENSG00000187642	protein_coding	PERM1	0.995549	1.38867e-08
ENSG00000168280	protein_coding	KIF5C	0.99339	3.99323e-08
ENSG00000152495	protein_coding	CAMK4	0.992176	3.50642e-12
ENSG00000070614	protein_coding	NDST1	0.991101	0
ENSG00000069869	protein_coding	NEDD4	0.990332	6.11693e-07
ENSG00000165868	protein_coding	HSPA12A	0.990326	1.36701e-10
ENSG00000165072	protein_coding	MAMDC2	0.987311	0
ENSG00000126458	protein_coding	RRAS	0.983639	0.00226731
ENSG00000174099	protein_coding	MSRB3	0.982631	0
ENSG00000163072	protein_coding	NOSTRIN	0.98231	3.3213e-09
ENSG00000260027	protein_coding	HOXB7	0.97981	4.20309e-07
ENSG00000148468	protein_coding	FAM171A1	0.979482	0
ENSG00000173917	protein_coding	HOXB2	0.979074	4.99496e-10
ENSG00000124143	protein_coding	ARHGAP40	0.978736	1.66533e-15
ENSG00000124813	protein_coding	RUNX2	0.977664	7.05375e-11
ENSG00000173846	protein_coding	PLK3	0.977319	0
ENSG00000106003	protein_coding	LFNG	0.975913	8.69723e-07
ENSG00000146094	protein_coding	DOK3	0.972537	3.86718e-07
ENSG00000108669	protein_coding	CYTH1	0.970046	0
ENSG00000204262	protein_coding	COL5A2	0.96834	0.00211429
ENSG00000172638	protein_coding	EFEMP2	0.965985	9.14824e-14
ENSG00000243414	protein_coding	TICAM2	0.964712	3.6971e-08
ENSG00000054277	protein_coding	OPN3	0.964177	0
ENSG00000173705	protein_coding	SUSD5	0.960379	8.75894e-10
ENSG00000158186	protein_coding	MRAS	0.958999	4.62106e-11
ENSG00000066697	protein_coding	MSANTD3	0.95836	4.71956e-13
ENSG00000067082	protein_coding	KLF6	0.955555	2.33036e-13
ENSG00000112183	protein_coding	RBM24	0.955526	7.03555e-06
ENSG00000143631	protein_coding	FLG	0.954941	0.000202887
ENSG00000166068	protein_coding	SPRED1	0.95237	1.08802e-14
ENSG00000168268	protein_coding	NT5DC2	0.945813	1.07803e-13
ENSG00000111696	protein_coding	NT5DC3	0.942222	7.82017e-09
ENSG00000104728	protein_coding	ARHGEF10	0.936831	6.17284e-14
ENSG00000174938	protein_coding	SEZ6L2	0.936377	4.86277e-10
ENSG00000084636	protein_coding	COL16A1	0.93545	5.01854e-08
ENSG00000115594	protein_coding	IL1R1	0.935389	0
ENSG00000183023	protein_coding	SLC8A1	0.933897	7.05645e-05
ENSG00000151693	protein_coding	ASAP2	0.931762	1.05269e-10
ENSG00000169902	protein_coding	TPST1	0.9288	0
ENSG00000166922	protein_coding	SCG5	0.928394	0.000468543
ENSG00000154319	protein_coding	FAM167A	0.926997	4.09461e-11
ENSG00000164949	protein_coding	GEM	0.92595	0.00818222
ENSG00000101335	protein_coding	MYL9	0.922084	1.0103e-14
ENSG00000106333	protein_coding	PCOLCE	0.920562	0.00546781
ENSG00000132718	protein_coding	SYT11	0.917052	4.78669e-05
ENSG00000135740	protein_coding	SLC9A5	0.914207	3.51666e-08
ENSG00000144935	protein_coding	TRPC1	0.913429	0.00157364
ENSG00000176692	protein_coding	FOXC2	0.912836	0
ENSG00000182742	protein_coding	HOXB4	0.912483	2.23169e-10
ENSG00000115226	protein_coding	FNDC4	0.912279	9.83732e-06
ENSG00000142920	protein_coding	AZIN2	0.911304	3.6504e-07
ENSG00000160209	protein_coding	PDXK	0.91092	0
ENSG00000132481	protein_coding	TRIM47	0.910678	0
ENSG00000162734	protein_coding	PEA15	0.909893	9.95226e-12
ENSG00000156453	protein_coding	PCDH1	0.907706	0
ENSG00000143702	protein_coding	CEP170	0.907023	1.96367e-08
ENSG00000244486	protein_coding	SCARF2	0.90575	0
ENSG00000167460	protein_coding	TPM4	0.904794	0
ENSG00000171992	protein_coding	SYNPO	0.904508	0
ENSG00000158089	protein_coding	GALNT14	0.903472	1.11022e-16
ENSG00000183580	protein_coding	FBXL7	0.902323	0
ENSG00000198225	protein_coding	FKBP1C	0.89971	0.0107241
ENSG00000161682	protein_coding	FAM171A2	0.898801	1.49603e-10
ENSG00000185022	protein_coding	MAFF	0.897475	2.76932e-08
ENSG00000020577	protein_coding	SAMD4A	0.89739	8.42107e-08
ENSG00000158163	protein_coding	DZIP1L	0.896586	0.000947095
ENSG00000175727	protein_coding	MLXIP	0.896557	7.26926e-08
ENSG00000160293	protein_coding	VAV2	0.894392	0
ENSG00000100345	protein_coding	MYH9	0.893447	0
ENSG00000137877	protein_coding	SPTBN5	0.892403	0.0285544
ENSG00000017483	protein_coding	SLC38A5	0.891198	2.5412e-09
ENSG00000125637	protein_coding	PSD4	0.890585	0
ENSG00000143367	protein_coding	TUFT1	0.888158	0
ENSG00000198873	protein_coding	GRK5	0.88486	3.33067e-16
ENSG00000121297	protein_coding	TSHZ3	0.882843	2.22045e-16
ENSG00000137834	protein_coding	SMAD6	0.882777	0.0332858
ENSG00000109576	protein_coding	AADAT	0.881933	0.00124108
ENSG00000140564	protein_coding	FURIN	0.880865	0
ENSG00000139289	protein_coding	PHLDA1	0.880358	8.70516e-09
ENSG00000068366	protein_coding	ACSL4	0.88022	3.20854e-14
ENSG00000107554	protein_coding	DNMBP	0.877422	0.000379351
ENSG00000114850	protein_coding	SSR3	0.876586	1.00697e-13
ENSG00000145431	protein_coding	PDGFC	0.875833	0
ENSG00000101680	protein_coding	LAMA1	0.871858	1.55035e-05
ENSG00000128045	protein_coding	RASL11B	0.865329	9.78781e-07
ENSG00000020181	protein_coding	ADGRA2	0.865147	5.55112e-16
ENSG00000074657	protein_coding	ZNF532	0.863698	2.22045e-16
ENSG00000135269	protein_coding	TES	0.863528	0
ENSG00000115828	protein_coding	QPCT	0.863507	2.62013e-14
ENSG00000130270	protein_coding	ATP8B3	0.862697	0.0315599
ENSG00000196950	protein_coding	SLC39A10	0.862007	4.87854e-12
ENSG00000170873	protein_coding	MTSS1	0.860317	1.51024e-12
ENSG00000119938	protein_coding	PPP1R3C	0.860135	3.51957e-11
ENSG00000105650	protein_coding	PDE4C	0.858097	0.0244113
ENSG00000123342	protein_coding	MMP19	0.857884	4.81801e-10
ENSG00000059915	protein_coding	PSD	0.857881	1.70553e-05
ENSG00000124120	protein_coding	TTPAL	0.857241	0
ENSG00000120162	protein_coding	MOB3B	0.856911	0
ENSG00000140945	protein_coding	CDH13	0.856098	0
ENSG00000196498	protein_coding	NCOR2	0.856002	0.00036893
ENSG00000152784	protein_coding	PRDM8	0.853049	4.16951e-05
ENSG00000104081	protein_coding	BMF	0.852877	0.00300659
ENSG00000124098	protein_coding	FAM210B	0.852623	2.22045e-16
ENSG00000164647	protein_coding	STEAP1	0.85259	0.00403819
ENSG00000105255	protein_coding	FSD1	0.852258	0
ENSG00000166342	protein_coding	NETO1	0.852139	2.66454e-15
ENSG00000185697	protein_coding	MYBL1	0.850721	0.000949479
ENSG00000124788	protein_coding	ATXN1	0.850647	3.63131e-07
ENSG00000186340	protein_coding	THBS2	0.849773	3.61084e-05
ENSG00000057019	protein_coding	DCBLD2	0.848249	3.45356e-11
ENSG00000153823	protein_coding	PID1	0.847657	1.11898e-06
ENSG00000166750	protein_coding	SLFN5	0.847208	1.30533e-11
ENSG00000086289	protein_coding	EPDR1	0.845906	0.000228942
ENSG00000134030	protein_coding	CTIF	0.844753	0
ENSG00000008513	protein_coding	ST3GAL1	0.843878	0
ENSG00000088826	protein_coding	SMOX	0.841959	7.53841e-14
ENSG00000088832	protein_coding	FKBP1A	0.841886	0.000323379
ENSG00000157510	protein_coding	AFAP1L1	0.840488	0
ENSG00000080845	protein_coding	DLGAP4	0.840144	1.11022e-16
ENSG00000170921	protein_coding	TANC2	0.839987	0.000410861
ENSG00000109321	protein_coding	AREG	0.839057	0
ENSG00000203668	protein_coding	CHML	0.838989	0.00181118
ENSG00000106701	protein_coding	FSD1L	0.838671	0.00113307
ENSG00000145014	protein_coding	TMEM44	0.838419	0
ENSG00000166741	protein_coding	NNMT	0.837484	0.0293336
ENSG00000143387	protein_coding	CTSK	0.836167	0.0236141
ENSG00000115008	protein_coding	IL1A	0.835641	7.44227e-05
ENSG00000157227	protein_coding	MMP14	0.834381	0
ENSG00000148516	protein_coding	ZEB1	0.833104	0.000514371
ENSG00000159433	protein_coding	STARD9	0.832378	0.00640834
ENSG00000146535	protein_coding	GNA12	0.832019	0
ENSG00000132003	protein_coding	ZSWIM4	0.830959	0
ENSG00000116852	protein_coding	KIF21B	0.830543	4.96213e-06
ENSG00000102316	protein_coding	MAGED2	0.828896	4.22995e-14
ENSG00000051128	protein_coding	HOMER3	0.828759	3.54947e-08
ENSG00000006118	protein_coding	TMEM132A	0.827252	0
ENSG00000151474	protein_coding	FRMD4A	0.826251	0
ENSG00000102057	protein_coding	KCND1	0.826242	0.00105566
ENSG00000166598	protein_coding	HSP90B1	0.825866	0
ENSG00000128595	protein_coding	CALU	0.825432	0
ENSG00000145476	protein_coding	CYP4V2	0.825209	0
ENSG00000148288	protein_coding	GBGT1	0.824376	1.074e-05
ENSG00000132359	protein_coding	RAP1GAP2	0.824372	2.22045e-16
ENSG00000114670	protein_coding	NEK11	0.824048	1.44994e-05
ENSG00000113758	protein_coding	DBN1	0.823706	0
ENSG00000236609	protein_coding	ZNF853	0.82356	2.79009e-07
ENSG00000154134	protein_coding	ROBO3	0.822763	1.77636e-15
ENSG00000141753	protein_coding	IGFBP4	0.821812	0
ENSG00000169258	protein_coding	GPRIN1	0.818377	0
ENSG00000158715	protein_coding	SLC45A3	0.817759	0
ENSG00000163040	protein_coding	CCDC74A	0.817576	1.36243e-11
ENSG00000169554	protein_coding	ZEB2	0.816165	3.7104e-06
ENSG00000187801	protein_coding	ZFP69B	0.8156	1.20721e-09
ENSG00000140931	protein_coding	CMTM3	0.814922	2.64837e-09
ENSG00000090975	protein_coding	PITPNM2	0.813457	1.78324e-06
ENSG00000162636	protein_coding	FAM102B	0.812416	1.04019e-05
ENSG00000163393	protein_coding	SLC22A15	0.811987	4.32786e-06
ENSG00000110811	protein_coding	P3H3	0.811891	1.22125e-14
ENSG00000105048	protein_coding	TNNT1	0.811448	0.013211
ENSG00000196562	protein_coding	SULF2	0.807508	2.9865e-14
ENSG00000204301	protein_coding	NOTCH4	0.807137	0.000144734
ENSG00000177707	protein_coding	PVRL3	0.804776	1.26565e-13
ENSG00000149798	protein_coding	CDC42EP2	0.803547	3.22157e-11
ENSG00000177119	protein_coding	ANO6	0.802332	8.06022e-12
ENSG00000112276	protein_coding	BVES	0.802296	2.68452e-13
ENSG00000076043	protein_coding	REXO2	0.802246	6.69455e-05
ENSG00000198853	protein_coding	RUSC2	0.801646	0
ENSG00000148841	protein_coding	ITPRIP	0.80029	0
ENSG00000087253	protein_coding	LPCAT2	0.79983	0
ENSG00000130584	protein_coding	ZBTB46	0.799667	0.000559547
ENSG00000133619	protein_coding	KRBA1	0.798945	4.46931e-07
ENSG00000147065	protein_coding	MSN	0.796303	0
ENSG00000091409	protein_coding	ITGA6	0.796168	3.10862e-15
ENSG00000065534	protein_coding	MYLK	0.796094	1.24653e-11
ENSG00000165891	protein_coding	E2F7	0.795599	2.5091e-14
ENSG00000184867	protein_coding	ARMCX2	0.79155	0
ENSG00000105329	protein_coding	TGFB1	0.790783	0
ENSG00000125844	protein_coding	RRBP1	0.78818	2.09044e-12
ENSG00000109794	protein_coding	FAM149A	0.786616	0.00123764
ENSG00000178026	protein_coding	LRRC75B	0.785607	6.93231e-05
ENSG00000197712	protein_coding	FAM114A1	0.785017	0
ENSG00000065989	protein_coding	PDE4A	0.782658	0
ENSG00000165338	protein_coding	HECTD2	0.781787	0.00521242
ENSG00000116717	protein_coding	GADD45A	0.779808	0
ENSG00000112320	protein_coding	SOBP	0.778699	0.00126535
ENSG00000142875	protein_coding	PRKACB	0.775665	1.3692e-11
ENSG00000181619	protein_coding	GPR135	0.773621	0.0156649
ENSG00000196428	protein_coding	TSC22D2	0.773143	1.18113e-09
ENSG00000176915	protein_coding	ANKLE2	0.771982	0
ENSG00000162390	protein_coding	ACOT11	0.77158	0
ENSG00000148677	protein_coding	ANKRD1	0.77044	0.00118983
ENSG00000111424	protein_coding	VDR	0.770168	0
ENSG00000167123	protein_coding	CERCAM	0.770079	8.88178e-16
ENSG00000158125	protein_coding	XDH	0.76957	0.00724022
ENSG00000144655	protein_coding	CSRNP1	0.768821	0
ENSG00000089723	protein_coding	OTUB2	0.767737	6.44059e-05
ENSG00000076706	protein_coding	MCAM	0.766605	0
ENSG00000068438	protein_coding	FTSJ1	0.765396	1.52502e-10
ENSG00000186806	protein_coding	VSIG10L	0.7652	6.18013e-11
ENSG00000164743	protein_coding	C8orf48	0.764427	0.000800422
ENSG00000164111	protein_coding	ANXA5	0.764071	0.0211382
ENSG00000176928	protein_coding	GCNT4	0.764028	0.000223603
ENSG00000166130	protein_coding	IKBIP	0.763934	9.99201e-16
ENSG00000083857	protein_coding	FAT1	0.763116	0.00488513
ENSG00000111450	protein_coding	STX2	0.761737	0
ENSG00000103202	protein_coding	NME4	0.761513	0.0201481
ENSG00000051108	protein_coding	HERPUD1	0.76131	5.22159e-09
ENSG00000065357	protein_coding	DGKA	0.760487	0
ENSG00000102781	protein_coding	KATNAL1	0.760168	3.77299e-11
ENSG00000163191	protein_coding	S100A11	0.759764	5.08438e-09
ENSG00000197122	protein_coding	SRC	0.757506	0
ENSG00000134247	protein_coding	PTGFRN	0.757487	0
ENSG00000114923	protein_coding	SLC4A3	0.756622	1.48058e-08
ENSG00000169252	protein_coding	ADRB2	0.756514	0
ENSG00000162512	protein_coding	SDC3	0.756223	1.21014e-14
ENSG00000155660	protein_coding	PDIA4	0.75621	0
ENSG00000114529	protein_coding	C3orf52	0.754006	0
ENSG00000164509	protein_coding	IL31RA	0.753634	0.000409734
ENSG00000008083	protein_coding	JARID2	0.750532	2.95341e-08
ENSG00000137941	protein_coding	TTLL7	0.750135	0.000456585
ENSG00000172985	protein_coding	SH3RF3	0.749521	9.08563e-11
ENSG00000253276	protein_coding	CCDC71L	0.749145	0
ENSG00000008300	protein_coding	CELSR3	0.748946	0.000206205
ENSG00000221890	protein_coding	NPTXR	0.747418	0.000265707
ENSG00000184384	protein_coding	MAML2	0.74621	8.20648e-07
ENSG00000099812	protein_coding	MISP	0.74479	5.04596e-13
ENSG00000135723	protein_coding	FHOD1	0.744628	0
ENSG00000145050	protein_coding	MANF	0.744355	0.00163407
ENSG00000115129	protein_coding	TP53I3	0.742756	4.73337e-07
ENSG00000142102	protein_coding	ATHL1	0.739372	0.0417368
ENSG00000198053	protein_coding	SIRPA	0.738064	0
ENSG00000164733	protein_coding	CTSB	0.736416	6.73603e-07
ENSG00000146477	protein_coding	SLC22A3	0.736254	1.69655e-06
ENSG00000169604	protein_coding	ANTXR1	0.736056	1.11022e-15
ENSG00000177679	protein_coding	SRRM3	0.735741	1.00178e-06
ENSG00000169131	protein_coding	ZNF354A	0.73525	3.01541e-06
ENSG00000130881	protein_coding	LRP3	0.734021	4.88498e-15
ENSG00000165512	protein_coding	ZNF22	0.732747	0
ENSG00000089327	protein_coding	FXYD5	0.732713	7.80411e-10
ENSG00000126522	protein_coding	ASL	0.732238	0.0199426
ENSG00000117479	protein_coding	SLC19A2	0.730936	6.10623e-15
ENSG00000183098	protein_coding	GPC6	0.728069	0.00951317
ENSG00000134508	protein_coding	CABLES1	0.727092	2.93083e-05
ENSG00000153246	protein_coding	PLA2R1	0.726933	0.00228868
ENSG00000164970	protein_coding	FAM219A	0.726695	0
ENSG00000163689	protein_coding	C3orf67	0.723822	9.7132e-08
ENSG00000147689	protein_coding	FAM83A	0.723555	0
ENSG00000187867	protein_coding	PALM3	0.720925	0.0436554
ENSG00000100003	protein_coding	SEC14L2	0.719876	6.04183e-13
ENSG00000164251	protein_coding	F2RL1	0.71816	4.30182e-08
ENSG00000169851	protein_coding	PCDH7	0.716371	6.88338e-14
ENSG00000175505	protein_coding	CLCF1	0.715273	0.00168666
ENSG00000169992	protein_coding	NLGN2	0.714738	0.00070102
ENSG00000115526	protein_coding	CHST10	0.714647	1.9984e-15
ENSG00000143641	protein_coding	GALNT2	0.714534	0
ENSG00000101160	protein_coding	CTSZ	0.714509	6.40399e-12
ENSG00000173894	protein_coding	CBX2	0.713326	0.00010732
ENSG00000181830	protein_coding	SLC35C1	0.713136	0
ENSG00000168779	protein_coding	SHOX2	0.712229	0.00613909
ENSG00000138795	protein_coding	LEF1	0.711429	2.6815e-06
ENSG00000091844	protein_coding	RGS17	0.711105	0.0248821
ENSG00000143322	protein_coding	ABL2	0.709259	5.49988e-05
ENSG00000163659	protein_coding	TIPARP	0.708904	0
ENSG00000072786	protein_coding	STK10	0.707578	0
ENSG00000112837	protein_coding	TBX18	0.706205	0
ENSG00000121281	protein_coding	ADCY7	0.706151	0.000851662
ENSG00000253953	protein_coding	PCDHGB4	0.706038	6.82847e-05
ENSG00000121653	protein_coding	MAPK8IP1	0.70474	4.63227e-10
ENSG00000157110	protein_coding	RBPMS	0.704699	0
ENSG00000147454	protein_coding	SLC25A37	0.704658	8.00582e-12
ENSG00000171223	protein_coding	JUNB	0.703821	5.80462e-06
ENSG00000076356	protein_coding	PLXNA2	0.702866	3.23382e-06
ENSG00000197461	protein_coding	PDGFA	0.702596	1.1863e-09
ENSG00000166444	protein_coding	ST5	0.702559	0
ENSG00000102804	protein_coding	TSC22D1	0.701985	0
ENSG00000110888	protein_coding	CAPRIN2	0.701247	0.00983574
ENSG00000213722	protein_coding	DDAH2	0.700626	4.16902e-06
ENSG00000101199	protein_coding	ARFGAP1	0.700209	0
ENSG00000163362	protein_coding	C1orf106	0.697737	0
ENSG00000141441	protein_coding	GAREM1	0.697462	0.00978394
ENSG00000161091	protein_coding	MFSD12	0.696868	0
ENSG00000158828	protein_coding	PINK1	0.696332	1.30565e-05
ENSG00000033100	protein_coding	CHPF2	0.695677	0
ENSG00000060558	protein_coding	GNA15	0.694266	1.98581e-09
ENSG00000136068	protein_coding	FLNB	0.691795	4.65564e-09
ENSG00000111215	protein_coding	PRR4	0.691305	0.0294523
ENSG00000109680	protein_coding	TBC1D19	0.691137	1.9724e-06
ENSG00000206075	protein_coding	SERPINB5	0.690818	1.04298e-11
ENSG00000132952	protein_coding	USPL1	0.689891	9.05211e-08
ENSG00000198832	protein_coding	SELM	0.689581	0.0416374
ENSG00000188483	protein_coding	IER5L	0.689323	5.97531e-06
ENSG00000183779	protein_coding	ZNF703	0.688752	3.30166e-09
ENSG00000198742	protein_coding	SMURF1	0.686756	2.33147e-15
ENSG00000047932	protein_coding	GOPC	0.686679	2.66454e-15
ENSG00000149231	protein_coding	CCDC82	0.686391	0.00497775
ENSG00000177191	protein_coding	B3GNT8	0.68633	0.0345581
ENSG00000185262	protein_coding	UBALD2	0.685419	0.00801475
ENSG00000163703	protein_coding	CRELD1	0.685374	0
ENSG00000196876	protein_coding	SCN8A	0.684533	0.034887
ENSG00000135324	protein_coding	MRAP2	0.683906	0.000448019
ENSG00000100592	protein_coding	DAAM1	0.68334	1.05893e-08
ENSG00000177096	protein_coding	FAM109B	0.682964	0.000130301
ENSG00000180398	protein_coding	MCFD2	0.681691	2.89316e-11
ENSG00000166592	protein_coding	RRAD	0.681613	0.00609655
ENSG00000153317	protein_coding	ASAP1	0.681575	2.44964e-05
ENSG00000196628	protein_coding	TCF4	0.678978	0.0319668
ENSG00000151135	protein_coding	TMEM263	0.678314	0
ENSG00000169991	protein_coding	IFFO2	0.67541	0
ENSG00000135931	protein_coding	ARMC9	0.67474	0
ENSG00000145685	protein_coding	LHFPL2	0.673874	2.22045e-16
ENSG00000253910	protein_coding	PCDHGB2	0.673824	0.00492603
ENSG00000163430	protein_coding	FSTL1	0.673273	0
ENSG00000065485	protein_coding	PDIA5	0.672382	1.51757e-11
ENSG00000197555	protein_coding	SIPA1L1	0.671948	2.56239e-12
ENSG00000142669	protein_coding	SH3BGRL3	0.671757	1.54849e-07
ENSG00000142002	protein_coding	DPP9	0.671495	0
ENSG00000106976	protein_coding	DNM1	0.669406	0.000820126
ENSG00000198934	protein_coding	MAGEE1	0.668828	4.18941e-10
ENSG00000169213	protein_coding	RAB3B	0.668027	1.13955e-05
ENSG00000119408	protein_coding	NEK6	0.667754	4.20552e-13
ENSG00000136026	protein_coding	CKAP4	0.666832	5.55112e-16
ENSG00000114450	protein_coding	GNB4	0.666225	2.56458e-09
ENSG00000147650	protein_coding	LRP12	0.666167	4.78397e-10
ENSG00000182022	protein_coding	CHST15	0.665389	0
ENSG00000159217	protein_coding	IGF2BP1	0.66504	0.0166815
ENSG00000122417	protein_coding	ODF2L	0.66424	0.0151115
ENSG00000151702	protein_coding	FLI1	0.663838	0.00013259
ENSG00000196924	protein_coding	FLNA	0.663398	4.44089e-15
ENSG00000185386	protein_coding	MAPK11	0.663169	0
ENSG00000172350	protein_coding	ABCG4	0.662489	0.0221555
ENSG00000158710	protein_coding	TAGLN2	0.661076	0.0401736
ENSG00000140406	protein_coding	MESDC1	0.661006	5.4623e-14
ENSG00000140511	protein_coding	HAPLN3	0.658876	4.21174e-09
ENSG00000174080	protein_coding	CTSF	0.658464	0.0167117
ENSG00000162591	protein_coding	MEGF6	0.657872	7.27206e-07
ENSG00000135631	protein_coding	RAB11FIP5	0.656121	0
ENSG00000106683	protein_coding	LIMK1	0.655594	0
ENSG00000240771	protein_coding	ARHGEF25	0.655512	1.80661e-07
ENSG00000183876	protein_coding	ARSI	0.654227	3.33067e-16
ENSG00000081059	protein_coding	TCF7	0.6524	6.57252e-14
ENSG00000162929	protein_coding	KIAA1841	0.652384	0
ENSG00000084112	protein_coding	SSH1	0.651617	1.25778e-09
ENSG00000177380	protein_coding	PPFIA3	0.65148	1.38299e-05
ENSG00000132915	protein_coding	PDE6A	0.650259	0.0145232
ENSG00000154447	protein_coding	SH3RF1	0.649941	9.05868e-09
ENSG00000144152	protein_coding	FBLN7	0.649514	0.00572996
ENSG00000112759	protein_coding	SLC29A1	0.648471	0
ENSG00000154240	protein_coding	CEP112	0.648461	0.0201301
ENSG00000182963	protein_coding	GJC1	0.648088	0
ENSG00000099337	protein_coding	KCNK6	0.647737	0
ENSG00000102181	protein_coding	CD99L2	0.647664	0
ENSG00000105875	protein_coding	WDR91	0.647552	0
ENSG00000157933	protein_coding	SKI	0.647273	8.00151e-09
ENSG00000131435	protein_coding	PDLIM4	0.646085	0.000168384
ENSG00000115844	protein_coding	DLX2	0.645969	0.000501238
ENSG00000223865	protein_coding	HLA-DPB1	0.644883	0.00694783
ENSG00000183386	protein_coding	FHL3	0.644558	6.4817e-12
ENSG00000172059	protein_coding	KLF11	0.643709	1.10134e-13
ENSG00000166997	protein_coding	CNPY4	0.643642	1.15374e-11
ENSG00000113140	protein_coding	SPARC	0.643537	2.0849e-07
ENSG00000090006	protein_coding	LTBP4	0.643273	2.76263e-05
ENSG00000168026	protein_coding	TTC21A	0.642488	9.4427e-05
ENSG00000110080	protein_coding	ST3GAL4	0.641279	2.12072e-08
ENSG00000117385	protein_coding	P3H1	0.640241	0
ENSG00000128228	protein_coding	SDF2L1	0.640074	0.0204324
ENSG00000102580	protein_coding	DNAJC3	0.639887	2.60878e-09
ENSG00000073910	protein_coding	FRY	0.639633	0.00643586
ENSG00000097007	protein_coding	ABL1	0.639587	0
ENSG00000107282	protein_coding	APBA1	0.638077	3.17901e-06
ENSG00000079308	protein_coding	TNS1	0.637453	0.00380331
ENSG00000040275	protein_coding	SPDL1	0.637266	2.03281e-11
ENSG00000128203	protein_coding	ASPHD2	0.636794	3.79922e-06
ENSG00000163874	protein_coding	ZC3H12A	0.635497	1.326e-07
ENSG00000117020	protein_coding	AKT3	0.633966	0
ENSG00000155760	protein_coding	FZD7	0.631096	0.00495992
ENSG00000119630	protein_coding	PGF	0.630579	9.68144e-06
ENSG00000177697	protein_coding	CD151	0.630051	0.000281326
ENSG00000168824	protein_coding	NSG1	0.629961	0.00494376
ENSG00000174939	protein_coding	ASPHD1	0.629674	7.36615e-05
ENSG00000075420	protein_coding	FNDC3B	0.629513	0.000107733
ENSG00000074219	protein_coding	TEAD2	0.629372	1.63036e-12
ENSG00000089159	protein_coding	PXN	0.628928	3.33067e-16
ENSG00000076067	protein_coding	RBMS2	0.627752	0.00020953
ENSG00000109756	protein_coding	RAPGEF2	0.627231	0.00657521
ENSG00000034677	protein_coding	RNF19A	0.627222	0
ENSG00000135414	protein_coding	GDF11	0.626068	0
ENSG00000116017	protein_coding	ARID3A	0.623588	3.39107e-12
ENSG00000164403	protein_coding	SHROOM1	0.623424	5.76695e-07
ENSG00000155254	protein_coding	MARVELD1	0.622708	0
ENSG00000100968	protein_coding	NFATC4	0.622354	2.30666e-09
ENSG00000196437	protein_coding	ZNF569	0.622343	1.39211e-05
ENSG00000146112	protein_coding	PPP1R18	0.620261	0
ENSG00000101400	protein_coding	SNTA1	0.618684	5.65753e-06
ENSG00000091136	protein_coding	LAMB1	0.618256	9.12381e-13
ENSG00000173848	protein_coding	NET1	0.617702	7.77156e-15
ENSG00000103335	protein_coding	PIEZO1	0.617597	0.00177752
ENSG00000109814	protein_coding	UGDH	0.616744	2.16493e-14
ENSG00000100077	protein_coding	ADRBK2	0.616267	0.0332149
ENSG00000147852	protein_coding	VLDLR	0.615566	5.32289e-06
ENSG00000154734	protein_coding	ADAMTS1	0.614185	2.99023e-07
ENSG00000151458	protein_coding	ANKRD50	0.613407	0.00277637
ENSG00000128590	protein_coding	DNAJB9	0.610557	0
ENSG00000025423	protein_coding	HSD17B6	0.610146	0.015313
ENSG00000157833	protein_coding	GAREM2	0.609074	0.00136252
ENSG00000180758	protein_coding	GPR157	0.608363	0
ENSG00000153071	protein_coding	DAB2	0.606738	0
ENSG00000169857	protein_coding	AVEN	0.606626	0.0209565
ENSG00000129038	protein_coding	LOXL1	0.606578	5.70621e-12
ENSG00000186908	protein_coding	ZDHHC17	0.604534	0.0034599
ENSG00000213977	protein_coding	TAX1BP3	0.604221	2.45063e-05
ENSG00000109079	protein_coding	TNFAIP1	0.604021	0
ENSG00000169242	protein_coding	EFNA1	0.603706	1.01553e-05
ENSG00000211455	protein_coding	STK38L	0.603502	1.39879e-11
ENSG00000169247	protein_coding	SH3TC2	0.603223	0.00288755
ENSG00000137338	protein_coding	PGBD1	0.602879	5.77116e-12
ENSG00000162909	protein_coding	CAPN2	0.602728	2.76446e-14
ENSG00000075618	protein_coding	FSCN1	0.602636	9.1245e-11
ENSG00000133874	protein_coding	RNF122	0.601092	0.0269478
ENSG00000008735	protein_coding	MAPK8IP2	0.600815	5.71816e-07
ENSG00000146426	protein_coding	TIAM2	0.600687	0.000197046
ENSG00000083307	protein_coding	GRHL2	-0.600067	2.53069e-05
ENSG00000002587	protein_coding	HS3ST1	-0.600551	0.0434297
ENSG00000153721	protein_coding	CNKSR3	-0.601025	4.57872e-11
ENSG00000125454	protein_coding	SLC25A19	-0.601154	1.02882e-05
ENSG00000173153	protein_coding	ESRRA	-0.601948	4.44089e-16
ENSG00000101695	protein_coding	RNF125	-0.602636	0.0178496
ENSG00000087086	protein_coding	FTL	-0.603886	0.000301422
ENSG00000108852	protein_coding	MPP2	-0.605087	1.26732e-11
ENSG00000171236	protein_coding	LRG1	-0.605504	2.81235e-05
ENSG00000128394	protein_coding	APOBEC3F	-0.606786	2.66293e-06
ENSG00000204175	protein_coding	GPRIN2	-0.607119	0.0476708
ENSG00000150347	protein_coding	ARID5B	-0.607555	0.0194432
ENSG00000141738	protein_coding	GRB7	-0.607676	0.000843055
ENSG00000170634	protein_coding	ACYP2	-0.608575	0.020526
ENSG00000189227	protein_coding	C15orf61	-0.609867	0.0133693
ENSG00000168672	protein_coding	FAM84B	-0.610033	1.22733e-07
ENSG00000146416	protein_coding	AIG1	-0.61015	5.00166e-07
ENSG00000112096	protein_coding	SOD2	-0.611157	9.44671e-11
ENSG00000085117	protein_coding	CD82	-0.613294	0
ENSG00000068079	protein_coding	IFI35	-0.613851	0.000686563
ENSG00000145604	protein_coding	SKP2	-0.615222	4.80506e-09
ENSG00000060138	protein_coding	YBX3	-0.616068	0
ENSG00000186812	protein_coding	ZNF397	-0.616368	0
ENSG00000116663	protein_coding	FBXO6	-0.617398	3.88674e-05
ENSG00000156398	protein_coding	SFXN2	-0.617547	0
ENSG00000132881	protein_coding	RSG1	-0.61839	1.14317e-07
ENSG00000205809	protein_coding	KLRC2	-0.618516	3.69101e-06
ENSG00000214193	protein_coding	SH3D21	-0.619056	0.0438226
ENSG00000081913	protein_coding	PHLPP1	-0.619063	7.10543e-15
ENSG00000116711	protein_coding	PLA2G4A	-0.620289	2.88025e-11
ENSG00000171503	protein_coding	ETFDH	-0.620463	0
ENSG00000145349	protein_coding	CAMK2D	-0.621334	2.08455e-12
ENSG00000112812	protein_coding	PRSS16	-0.622282	1.0084e-11
ENSG00000184508	protein_coding	HDDC3	-0.623513	0.000234064
ENSG00000132906	protein_coding	CASP9	-0.623531	5.94606e-08
ENSG00000205269	protein_coding	TMEM170B	-0.624283	0.00291537
ENSG00000170899	protein_coding	GSTA4	-0.62439	2.29619e-09
ENSG00000173193	protein_coding	PARP14	-0.626366	5.44778e-08
ENSG00000171813	protein_coding	PWWP2B	-0.626824	0.000171577
ENSG00000161714	protein_coding	PLCD3	-0.628121	9.05093e-09
ENSG00000079435	protein_coding	LIPE	-0.628126	3.60383e-07
ENSG00000168936	protein_coding	TMEM129	-0.628858	0
ENSG00000057704	protein_coding	TMCC3	-0.630144	1.77652e-09
ENSG00000143001	protein_coding	TMEM61	-0.630693	0.00175756
ENSG00000161395	protein_coding	PGAP3	-0.630694	0.00244112
ENSG00000134762	protein_coding	DSC3	-0.631192	0.00230222
ENSG00000203943	protein_coding	SAMD13	-0.631419	0.0156635
ENSG00000184368	protein_coding	MAP7D2	-0.632032	0.0123028
ENSG00000088727	protein_coding	KIF9	-0.632121	9.85106e-10
ENSG00000179241	protein_coding	LDLRAD3	-0.632892	2.22045e-16
ENSG00000182179	protein_coding	UBA7	-0.632953	1.11022e-16
ENSG00000075643	protein_coding	MOCOS	-0.633378	2.05891e-10
ENSG00000237289	protein_coding	CKMT1B	-0.635709	1.58025e-10
ENSG00000167969	protein_coding	ECI1	-0.637468	0.000203046
ENSG00000176055	protein_coding	MBLAC2	-0.637844	3.03409e-09
ENSG00000167608	protein_coding	TMC4	-0.638587	0.0229529
ENSG00000158806	protein_coding	NPM2	-0.639339	0.00273227
ENSG00000163879	protein_coding	DNALI1	-0.639344	1.16795e-13
ENSG00000119669	protein_coding	IRF2BPL	-0.640053	3.27398e-07
ENSG00000139178	protein_coding	C1RL	-0.640431	0
ENSG00000167767	protein_coding	KRT80	-0.641126	0
ENSG00000132589	protein_coding	FLOT2	-0.641366	0
ENSG00000119138	protein_coding	KLF9	-0.643501	7.43326e-05
ENSG00000181192	protein_coding	DHTKD1	-0.644148	0
ENSG00000244509	protein_coding	APOBEC3C	-0.644357	7.17071e-12
ENSG00000079257	protein_coding	LXN	-0.64501	2.15267e-09
ENSG00000106688	protein_coding	SLC1A1	-0.645585	3.57367e-06
ENSG00000111911	protein_coding	HINT3	-0.646455	1.21014e-14
ENSG00000137857	protein_coding	DUOX1	-0.648018	0.0197889
ENSG00000168679	protein_coding	SLC16A4	-0.648194	0.000150131
ENSG00000171604	protein_coding	CXXC5	-0.648519	1.87787e-08
ENSG00000178035	protein_coding	IMPDH2	-0.64917	1.04356e-10
ENSG00000176463	protein_coding	SLCO3A1	-0.649405	8.59858e-10
ENSG00000171159	protein_coding	C9orf16	-0.649624	0.00768657
ENSG00000164125	protein_coding	FAM198B	-0.649789	1.78917e-06
ENSG00000165025	protein_coding	SYK	-0.650079	1.31117e-13
ENSG00000165923	protein_coding	AGBL2	-0.650426	0.0329378
ENSG00000140474	protein_coding	ULK3	-0.651589	1.63536e-05
ENSG00000185630	protein_coding	PBX1	-0.651623	2.65819e-05
ENSG00000181523	protein_coding	SGSH	-0.65166	0.000880368
ENSG00000106351	protein_coding	AGFG2	-0.65338	3.93038e-06
ENSG00000065060	protein_coding	UHRF1BP1	-0.653412	1.12251e-07
ENSG00000130940	protein_coding	CASZ1	-0.654277	1.25381e-08
ENSG00000137767	protein_coding	SQRDL	-0.655465	4.39426e-13
ENSG00000188290	protein_coding	HES4	-0.655892	6.02319e-09
ENSG00000205220	protein_coding	PSMB10	-0.656293	4.99353e-07
ENSG00000067177	protein_coding	PHKA1	-0.656661	1.17761e-12
ENSG00000119900	protein_coding	OGFRL1	-0.659477	6.30611e-11
ENSG00000149476	protein_coding	TKFC	-0.660786	9.9567e-12
ENSG00000100949	protein_coding	RABGGTA	-0.661598	0
ENSG00000168234	protein_coding	TTC39C	-0.662034	0
ENSG00000182795	protein_coding	C1orf116	-0.662404	0
ENSG00000027075	protein_coding	PRKCH	-0.663606	0
ENSG00000163931	protein_coding	TKT	-0.664158	0
ENSG00000151320	protein_coding	AKAP6	-0.664221	0.000632763
ENSG00000186081	protein_coding	KRT5	-0.664404	0.00188625
ENSG00000215845	protein_coding	TSTD1	-0.664593	3.92097e-06
ENSG00000161513	protein_coding	FDXR	-0.665006	5.33795e-13
ENSG00000162777	protein_coding	DENND2D	-0.665017	0
ENSG00000102854	protein_coding	MSLN	-0.666302	5.50281e-06
ENSG00000109062	protein_coding	SLC9A3R1	-0.667011	6.41072e-09
ENSG00000270885	protein_coding	RASL10B	-0.667014	0.0045402
ENSG00000131652	protein_coding	THOC6	-0.667135	7.63853e-11
ENSG00000168016	protein_coding	TRANK1	-0.667333	0.000289903
ENSG00000174791	protein_coding	RIN1	-0.667458	0.0228355
ENSG00000125538	protein_coding	IL1B	-0.667571	0.000334615
ENSG00000185909	protein_coding	KLHDC8B	-0.667791	7.85496e-08
ENSG00000056558	protein_coding	TRAF1	-0.669111	0.000135001
ENSG00000063660	protein_coding	GPC1	-0.670675	0.000128809
ENSG00000196208	protein_coding	GREB1	-0.670998	0.00787455
ENSG00000163251	protein_coding	FZD5	-0.672812	0
ENSG00000136205	protein_coding	TNS3	-0.672831	1.17272e-11
ENSG00000175893	protein_coding	ZDHHC21	-0.672913	3.8504e-08
ENSG00000180881	protein_coding	CAPS2	-0.673126	0.00852797
ENSG00000184792	protein_coding	OSBP2	-0.673776	0
ENSG00000189120	protein_coding	SP6	-0.674038	0
ENSG00000129173	protein_coding	E2F8	-0.674181	6.50648e-10
ENSG00000184500	protein_coding	PROS1	-0.67422	0
ENSG00000103024	protein_coding	NME3	-0.674576	0.000448699
ENSG00000151491	protein_coding	EPS8	-0.67501	8.68761e-12
ENSG00000226742	protein_coding	HSBP1L1	-0.675426	1.78291e-10
ENSG00000106066	protein_coding	CPVL	-0.675638	1.11022e-16
ENSG00000138029	protein_coding	HADHB	-0.676665	0
ENSG00000145284	protein_coding	SCD5	-0.676681	2.87006e-09
ENSG00000214756	protein_coding	METTL12	-0.676864	0.00201995
ENSG00000185507	protein_coding	IRF7	-0.677285	8.44309e-07
ENSG00000169860	protein_coding	P2RY1	-0.677398	0.00102879
ENSG00000136379	protein_coding	ABHD17C	-0.677791	0
ENSG00000253368	protein_coding	TRNP1	-0.678071	1.62081e-12
ENSG00000158457	protein_coding	TSPAN33	-0.678313	1.97869e-10
ENSG00000204219	protein_coding	TCEA3	-0.678926	1.0334e-12
ENSG00000184381	protein_coding	PLA2G6	-0.679209	5.81109e-06
ENSG00000147813	protein_coding	NAPRT	-0.679511	5.32584e-11
ENSG00000100889	protein_coding	PCK2	-0.681898	6.19504e-13
ENSG00000189184	protein_coding	PCDH18	-0.682176	0.000539976
ENSG00000171612	protein_coding	SLC25A33	-0.683066	4.1085e-08
ENSG00000101224	protein_coding	CDC25B	-0.683606	0
ENSG00000149418	protein_coding	ST14	-0.684061	0
ENSG00000115267	protein_coding	IFIH1	-0.684097	1.14195e-10
ENSG00000170425	protein_coding	ADORA2B	-0.685871	1.74233e-07
ENSG00000162981	protein_coding	FAM84A	-0.68607	1.86675e-11
ENSG00000115295	protein_coding	CLIP4	-0.687128	5.99491e-09
ENSG00000043039	protein_coding	BARX2	-0.687265	2.6381e-07
ENSG00000169570	protein_coding	DTWD2	-0.688232	8.95007e-05
ENSG00000186918	protein_coding	ZNF395	-0.689903	0
ENSG00000134709	protein_coding	HOOK1	-0.690185	3.27991e-05
ENSG00000151150	protein_coding	ANK3	-0.690323	0.00334541
ENSG00000179604	protein_coding	CDC42EP4	-0.690675	0
ENSG00000107281	protein_coding	NPDC1	-0.690799	2.06589e-06
ENSG00000163932	protein_coding	PRKCD	-0.691303	0
ENSG00000162409	protein_coding	PRKAA2	-0.69304	7.83855e-06
ENSG00000105552	protein_coding	BCAT2	-0.693944	0
ENSG00000128604	protein_coding	IRF5	-0.694554	4.66585e-08
ENSG00000138190	protein_coding	EXOC6	-0.695105	0
ENSG00000042286	protein_coding	AIFM2	-0.695121	0
ENSG00000137502	protein_coding	RAB30	-0.695837	4.33945e-08
ENSG00000177542	protein_coding	SLC25A22	-0.696233	0.00319263
ENSG00000151729	protein_coding	SLC25A4	-0.697682	2.5332e-09
ENSG00000069812	protein_coding	HES2	-0.698671	7.76469e-07
ENSG00000205213	protein_coding	LGR4	-0.698756	1.75427e-05
ENSG00000026297	protein_coding	RNASET2	-0.699976	3.40326e-07
ENSG00000137628	protein_coding	DDX60	-0.701375	2.04562e-05
ENSG00000239282	protein_coding	GATSL3	-0.701976	0.0197314
ENSG00000274276	protein_coding	CBSL	-0.702044	0
ENSG00000160211	protein_coding	G6PD	-0.702625	0
ENSG00000179163	protein_coding	FUCA1	-0.704482	9.95071e-12
ENSG00000136261	protein_coding	BZW2	-0.70465	0
ENSG00000080546	protein_coding	SESN1	-0.704797	9.67004e-14
ENSG00000137843	protein_coding	PAK6	-0.704825	7.19425e-14
ENSG00000144749	protein_coding	LRIG1	-0.70555	3.31105e-08
ENSG00000235109	protein_coding	ZSCAN31	-0.705688	7.48667e-06
ENSG00000114054	protein_coding	PCCB	-0.711959	8.72844e-10
ENSG00000003400	protein_coding	CASP10	-0.713803	0
ENSG00000116016	protein_coding	EPAS1	-0.714651	0
ENSG00000102271	protein_coding	KLHL4	-0.714882	1.23459e-06
ENSG00000170293	protein_coding	CMTM8	-0.715075	1.48751e-10
ENSG00000169738	protein_coding	DCXR	-0.715748	4.51641e-07
ENSG00000138759	protein_coding	FRAS1	-0.715889	0.00879356
ENSG00000178075	protein_coding	GRAMD1C	-0.716207	1.88983e-05
ENSG00000107331	protein_coding	ABCA2	-0.716259	0.00013086
ENSG00000149212	protein_coding	SESN3	-0.718087	0.00168461
ENSG00000139192	protein_coding	TAPBPL	-0.718972	1.00947e-08
ENSG00000186470	protein_coding	BTN3A2	-0.720018	1.11022e-16
ENSG00000120306	protein_coding	CYSTM1	-0.720101	0.000920983
ENSG00000173581	protein_coding	CCDC106	-0.720558	0.000846059
ENSG00000125457	protein_coding	MIF4GD	-0.720712	5.86753e-13
ENSG00000114166	protein_coding	KAT2B	-0.720762	2.42621e-05
ENSG00000171388	protein_coding	APLN	-0.722373	6.43115e-06
ENSG00000071242	protein_coding	RPS6KA2	-0.72249	7.63576e-09
ENSG00000102575	protein_coding	ACP5	-0.722803	8.08239e-10
ENSG00000213853	protein_coding	EMP2	-0.72385	0
ENSG00000119686	protein_coding	FLVCR2	-0.724302	0.000389802
ENSG00000140853	protein_coding	NLRC5	-0.724625	0
ENSG00000154642	protein_coding	C21orf91	-0.725003	1.73132e-08
ENSG00000108479	protein_coding	GALK1	-0.725497	1.0661e-05
ENSG00000169299	protein_coding	PGM2	-0.725822	1.40763e-09
ENSG00000164237	protein_coding	CMBL	-0.726105	5.10703e-15
ENSG00000178078	protein_coding	STAP2	-0.726504	3.94981e-08
ENSG00000152229	protein_coding	PSTPIP2	-0.728547	0
ENSG00000165300	protein_coding	SLITRK5	-0.728602	0.000247271
ENSG00000176714	protein_coding	CCDC121	-0.728643	0.000716231
ENSG00000035115	protein_coding	SH3YL1	-0.729132	0
ENSG00000123179	protein_coding	EBPL	-0.729202	3.45699e-09
ENSG00000139354	protein_coding	GAS2L3	-0.729484	3.46463e-05
ENSG00000168394	protein_coding	TAP1	-0.730063	0
ENSG00000142197	protein_coding	DOPEY2	-0.730194	2.07974e-11
ENSG00000100290	protein_coding	BIK	-0.730599	3.64339e-09
ENSG00000100342	protein_coding	APOL1	-0.732739	0
ENSG00000161896	protein_coding	IP6K3	-0.73361	7.55721e-11
ENSG00000179833	protein_coding	SERTAD2	-0.733709	9.07802e-10
ENSG00000145916	protein_coding	RMND5B	-0.735006	0
ENSG00000181019	protein_coding	NQO1	-0.735534	3.39359e-11
ENSG00000110042	protein_coding	DTX4	-0.737136	6.43929e-15
ENSG00000111981	protein_coding	ULBP1	-0.737186	0.00670754
ENSG00000154079	protein_coding	SDHAF4	-0.738544	0.00178521
ENSG00000157184	protein_coding	CPT2	-0.739127	0
ENSG00000185880	protein_coding	TRIM69	-0.739389	1.00915e-11
ENSG00000131979	protein_coding	GCH1	-0.73993	0
ENSG00000204397	protein_coding	CARD16	-0.740009	1.50745e-05
ENSG00000183891	protein_coding	TTC32	-0.741148	6.3289e-08
ENSG00000158856	protein_coding	DMTN	-0.745107	3.40361e-09
ENSG00000186854	protein_coding	TRABD2A	-0.745844	0
ENSG00000130005	protein_coding	GAMT	-0.747206	0.000515524
ENSG00000133134	protein_coding	BEX2	-0.750009	7.05591e-12
ENSG00000013588	protein_coding	GPRC5A	-0.752513	0
ENSG00000137642	protein_coding	SORL1	-0.752708	0.0143942
ENSG00000198168	protein_coding	SVIP	-0.753327	1.78246e-12
ENSG00000129514	protein_coding	FOXA1	-0.753635	1.30112e-09
ENSG00000109667	protein_coding	SLC2A9	-0.753793	1.11022e-16
ENSG00000135679	protein_coding	MDM2	-0.754588	1.43773e-11
ENSG00000188559	protein_coding	RALGAPA2	-0.756074	7.33574e-08
ENSG00000135437	protein_coding	RDH5	-0.758064	0.00873214
ENSG00000065361	protein_coding	ERBB3	-0.759045	4.66765e-06
ENSG00000216490	protein_coding	IFI30	-0.760041	5.21173e-07
ENSG00000061918	protein_coding	GUCY1B3	-0.760709	0.0473398
ENSG00000167740	protein_coding	CYB5D2	-0.761436	1.47592e-08
ENSG00000182919	protein_coding	C11orf54	-0.76298	0
ENSG00000143850	protein_coding	PLEKHA6	-0.76405	4.60846e-08
ENSG00000204228	protein_coding	HSD17B8	-0.764826	2.88904e-08
ENSG00000104823	protein_coding	ECH1	-0.767598	8.07412e-10
ENSG00000123358	protein_coding	NR4A1	-0.768695	0.0426617
ENSG00000154310	protein_coding	TNIK	-0.769853	3.46386e-06
ENSG00000059804	protein_coding	SLC2A3	-0.770091	0.00732349
ENSG00000100307	protein_coding	CBX7	-0.770099	4.51987e-07
ENSG00000177842	protein_coding	ZNF620	-0.773517	1.40858e-08
ENSG00000132613	protein_coding	MTSS1L	-0.773937	0.00190123
ENSG00000143819	protein_coding	EPHX1	-0.774303	4.69067e-11
ENSG00000155085	protein_coding	AK9	-0.775057	1.19027e-12
ENSG00000125746	protein_coding	EML2	-0.775938	0
ENSG00000108604	protein_coding	SMARCD2	-0.776292	0
ENSG00000172366	protein_coding	FAM195A	-0.776646	6.07271e-05
ENSG00000076864	protein_coding	RAP1GAP	-0.776687	0.000298552
ENSG00000117318	protein_coding	ID3	-0.776772	4.93983e-12
ENSG00000153561	protein_coding	RMND5A	-0.777505	0
ENSG00000214022	protein_coding	REPIN1	-0.778293	0
ENSG00000169439	protein_coding	SDC2	-0.78122	5.89389e-11
ENSG00000184979	protein_coding	USP18	-0.785438	4.44089e-15
ENSG00000167600	protein_coding	CYP2S1	-0.785594	1.22524e-12
ENSG00000146243	protein_coding	IRAK1BP1	-0.786387	1.27676e-14
ENSG00000089127	protein_coding	OAS1	-0.791293	9.34306e-07
ENSG00000104783	protein_coding	KCNN4	-0.79153	0.000147067
ENSG00000142273	protein_coding	CBLC	-0.792792	5.13267e-12
ENSG00000099377	protein_coding	HSD3B7	-0.795136	2.77934e-08
ENSG00000240065	protein_coding	PSMB9	-0.795763	2.82738e-08
ENSG00000166228	protein_coding	PCBD1	-0.797525	1.37297e-08
ENSG00000153904	protein_coding	DDAH1	-0.798583	0
ENSG00000137393	protein_coding	RNF144B	-0.79874	7.79991e-09
ENSG00000189433	protein_coding	GJB4	-0.798874	0.000132143
ENSG00000076641	protein_coding	PAG1	-0.800424	0.00905995
ENSG00000197165	protein_coding	SULT1A2	-0.800582	0.00931119
ENSG00000239887	protein_coding	C1orf226	-0.802668	6.57546e-05
ENSG00000108639	protein_coding	SYNGR2	-0.804774	1.43066e-11
ENSG00000171044	protein_coding	XKR6	-0.806141	0.00521614
ENSG00000181513	protein_coding	ACBD4	-0.806806	1.2522e-10
ENSG00000071073	protein_coding	MGAT4A	-0.807059	3.09303e-09
ENSG00000103196	protein_coding	CRISPLD2	-0.807134	4.31029e-05
ENSG00000168032	protein_coding	ENTPD3	-0.81499	0.00011745
ENSG00000176058	protein_coding	TPRN	-0.815403	1.8241e-13
ENSG00000141480	protein_coding	ARRB2	-0.816209	4.86278e-14
ENSG00000117461	protein_coding	PIK3R3	-0.816855	0
ENSG00000090661	protein_coding	CERS4	-0.816886	0
ENSG00000143416	protein_coding	SELENBP1	-0.817123	1.11022e-16
ENSG00000123146	protein_coding	ADGRE5	-0.817488	2.22045e-16
ENSG00000123609	protein_coding	NMI	-0.823805	4.44089e-16
ENSG00000170271	protein_coding	FAXDC2	-0.825441	0
ENSG00000157502	protein_coding	MUM1L1	-0.825838	6.00226e-05
ENSG00000173402	protein_coding	DAG1	-0.826491	0
ENSG00000165474	protein_coding	GJB2	-0.82765	5.16747e-09
ENSG00000081923	protein_coding	ATP8B1	-0.828648	1.06775e-10
ENSG00000116285	protein_coding	ERRFI1	-0.828772	2.80931e-05
ENSG00000160271	protein_coding	RALGDS	-0.829506	0
ENSG00000137266	protein_coding	SLC22A23	-0.829744	1.17429e-08
ENSG00000106526	protein_coding	ACTR3C	-0.831214	0.000194538
ENSG00000151468	protein_coding	CCDC3	-0.831612	0.000586548
ENSG00000163704	protein_coding	PRRT3	-0.832058	0
ENSG00000244274	protein_coding	DBNDD2	-0.83216	4.57038e-10
ENSG00000151090	protein_coding	THRB	-0.833268	1.97322e-06
ENSG00000022567	protein_coding	SLC45A4	-0.833522	0
ENSG00000171219	protein_coding	CDC42BPG	-0.833796	2.9875e-12
ENSG00000197457	protein_coding	STMN3	-0.833971	2.62084e-10
ENSG00000187764	protein_coding	SEMA4D	-0.836789	1.28908e-09
ENSG00000131941	protein_coding	RHPN2	-0.837152	0
ENSG00000078081	protein_coding	LAMP3	-0.837687	0
ENSG00000036672	protein_coding	USP2	-0.840175	1.69909e-09
ENSG00000073350	protein_coding	LLGL2	-0.840781	0
ENSG00000160191	protein_coding	PDE9A	-0.844088	0.0418039
ENSG00000185633	protein_coding	NDUFA4L2	-0.844092	0.0423264
ENSG00000164070	protein_coding	HSPA4L	-0.845937	0
ENSG00000102886	protein_coding	GDPD3	-0.846014	3.02168e-05
ENSG00000196517	protein_coding	SLC6A9	-0.846033	8.80407e-14
ENSG00000221926	protein_coding	TRIM16	-0.846225	6.29496e-14
ENSG00000001561	protein_coding	ENPP4	-0.848613	0
ENSG00000052344	protein_coding	PRSS8	-0.850383	7.77156e-16
ENSG00000198814	protein_coding	GK	-0.850598	0
ENSG00000068137	protein_coding	PLEKHH3	-0.857645	1.24601e-10
ENSG00000119711	protein_coding	ALDH6A1	-0.857808	0
ENSG00000188112	protein_coding	C6orf132	-0.861376	1.55431e-15
ENSG00000204264	protein_coding	PSMB8	-0.861619	5.36977e-10
ENSG00000124882	protein_coding	EREG	-0.863456	4.11273e-06
ENSG00000168003	protein_coding	SLC3A2	-0.863662	0
ENSG00000165959	protein_coding	CLMN	-0.864456	0
ENSG00000171443	protein_coding	ZNF524	-0.866328	4.76699e-05
ENSG00000160685	protein_coding	ZBTB7B	-0.866766	0
ENSG00000104177	protein_coding	MYEF2	-0.867121	2.7478e-13
ENSG00000125798	protein_coding	FOXA2	-0.867347	2.22045e-16
ENSG00000126602	protein_coding	TRAP1	-0.867624	0
ENSG00000241484	protein_coding	ARHGAP8	-0.868911	0
ENSG00000064195	protein_coding	DLX3	-0.869256	2.19853e-09
ENSG00000243789	protein_coding	JMJD7	-0.869552	2.03691e-09
ENSG00000163536	protein_coding	SERPINI1	-0.870604	6.62203e-05
ENSG00000133056	protein_coding	PIK3C2B	-0.871782	0
ENSG00000171132	protein_coding	PRKCE	-0.873012	2.71281e-05
ENSG00000021762	protein_coding	OSBPL5	-0.873624	0
ENSG00000049283	protein_coding	EPN3	-0.875187	6.36824e-13
ENSG00000131650	protein_coding	KREMEN2	-0.876473	0.000338934
ENSG00000092010	protein_coding	PSME1	-0.87668	0
ENSG00000225526	protein_coding	MKRN2OS	-0.878788	0.00423336
ENSG00000129521	protein_coding	EGLN3	-0.879717	0
ENSG00000170561	protein_coding	IRX2	-0.879859	0
ENSG00000118308	protein_coding	LRMP	-0.881474	0.025402
ENSG00000150054	protein_coding	MPP7	-0.88156	2.59792e-14
ENSG00000003096	protein_coding	KLHL13	-0.884036	2.14428e-12
ENSG00000197568	protein_coding	HHLA3	-0.884727	0.014967
ENSG00000008311	protein_coding	AASS	-0.886941	0.0293372
ENSG00000078900	protein_coding	TP73	-0.887405	2.22045e-16
ENSG00000169908	protein_coding	TM4SF1	-0.887563	0
ENSG00000188641	protein_coding	DPYD	-0.887776	1.44107e-13
ENSG00000137414	protein_coding	FAM8A1	-0.888325	0
ENSG00000151690	protein_coding	MFSD6	-0.891977	0
ENSG00000165804	protein_coding	ZNF219	-0.893231	0
ENSG00000103257	protein_coding	SLC7A5	-0.894052	4.82947e-12
ENSG00000197070	protein_coding	ARRDC1	-0.894662	9.83849e-11
ENSG00000176532	protein_coding	PRR15	-0.895497	4.82473e-11
ENSG00000142765	protein_coding	SYTL1	-0.895508	2.71615e-08
ENSG00000117984	protein_coding	CTSD	-0.896051	2.22045e-16
ENSG00000064115	protein_coding	TM7SF3	-0.896725	0
ENSG00000234602	protein_coding	MCIDAS	-0.901164	0.000345036
ENSG00000173599	protein_coding	PC	-0.901392	0
ENSG00000136002	protein_coding	ARHGEF4	-0.904227	9.80993e-13
ENSG00000196872	protein_coding	KIAA1211L	-0.905429	0.000183515
ENSG00000152380	protein_coding	FAM151B	-0.906	0.0449858
ENSG00000196391	protein_coding	ZNF774	-0.906842	3.01192e-12
ENSG00000164855	protein_coding	TMEM184A	-0.907697	5.96967e-13
ENSG00000152642	protein_coding	GPD1L	-0.908152	0
ENSG00000081181	protein_coding	ARG2	-0.908493	3.19415e-10
ENSG00000092068	protein_coding	SLC7A8	-0.908661	3.72367e-05
ENSG00000104687	protein_coding	GSR	-0.908783	0
ENSG00000184785	protein_coding	SMIM10	-0.908818	7.55301e-06
ENSG00000167074	protein_coding	TEF	-0.909622	2.28773e-12
ENSG00000171124	protein_coding	FUT3	-0.912116	0.0156275
ENSG00000100116	protein_coding	GCAT	-0.912791	0
ENSG00000119917	protein_coding	IFIT3	-0.914821	0
ENSG00000105855	protein_coding	ITGB8	-0.915892	5.43223e-05
ENSG00000181649	protein_coding	PHLDA2	-0.917033	3.27336e-08
ENSG00000133985	protein_coding	TTC9	-0.917802	0
ENSG00000072858	protein_coding	SIDT1	-0.91938	0.0199059
ENSG00000103044	protein_coding	HAS3	-0.920082	1.03727e-09
ENSG00000154065	protein_coding	ANKRD29	-0.920083	2.92322e-13
ENSG00000149573	protein_coding	MPZL2	-0.921156	7.88258e-15
ENSG00000000971	protein_coding	CFH	-0.922306	4.5507e-11
ENSG00000139832	protein_coding	RAB20	-0.925988	1.99152e-10
ENSG00000143126	protein_coding	CELSR2	-0.930282	1.82156e-05
ENSG00000137691	protein_coding	C11orf70	-0.931714	0
ENSG00000120756	protein_coding	PLS1	-0.937482	0
ENSG00000163032	protein_coding	VSNL1	-0.938719	0.010459
ENSG00000204618	protein_coding	RNF39	-0.94168	1.00341e-08
ENSG00000176244	protein_coding	ACBD7	-0.941894	0.00468381
ENSG00000159403	protein_coding	C1R	-0.941969	1.46438e-12
ENSG00000099889	protein_coding	ARVCF	-0.943733	0
ENSG00000196954	protein_coding	CASP4	-0.943758	0
ENSG00000176971	protein_coding	FIBIN	-0.945625	0.000954424
ENSG00000141401	protein_coding	IMPA2	-0.946427	6.66134e-15
ENSG00000113916	protein_coding	BCL6	-0.946714	0
ENSG00000087510	protein_coding	TFAP2C	-0.946999	0
ENSG00000110693	protein_coding	SOX6	-0.947084	7.89731e-05
ENSG00000008394	protein_coding	MGST1	-0.948848	0
ENSG00000178826	protein_coding	TMEM139	-0.949947	1.87838e-09
ENSG00000187994	protein_coding	RINL	-0.951742	0.00377487
ENSG00000156869	protein_coding	FRRS1	-0.955359	0.00313974
ENSG00000185479	protein_coding	KRT6B	-0.95997	2.77024e-10
ENSG00000182957	protein_coding	SPATA13	-0.960271	1.66818e-05
ENSG00000136153	protein_coding	LMO7	-0.961754	0
ENSG00000196177	protein_coding	ACADSB	-0.962633	7.77156e-16
ENSG00000182103	protein_coding	FAM181B	-0.964293	0
ENSG00000105559	protein_coding	PLEKHA4	-0.96452	0
ENSG00000163126	protein_coding	ANKRD23	-0.964927	0.0381084
ENSG00000174808	protein_coding	BTC	-0.965574	0.00593876
ENSG00000015475	protein_coding	BID	-0.965753	0
ENSG00000078070	protein_coding	MCCC1	-0.966885	0
ENSG00000178821	protein_coding	TMEM52	-0.96996	0.000651106
ENSG00000137463	protein_coding	MGARP	-0.971318	0
ENSG00000147642	protein_coding	SYBU	-0.971388	4.1802e-05
ENSG00000124440	protein_coding	HIF3A	-0.973987	0.000104453
ENSG00000116990	protein_coding	MYCL	-0.974537	4.89598e-09
ENSG00000181885	protein_coding	CLDN7	-0.975021	0
ENSG00000135363	protein_coding	LMO2	-0.976431	0.00664772
ENSG00000132837	protein_coding	DMGDH	-0.976591	0.0368444
ENSG00000197536	protein_coding	C5orf56	-0.977087	9.99201e-16
ENSG00000092621	protein_coding	PHGDH	-0.978998	0
ENSG00000135842	protein_coding	FAM129A	-0.982071	2.93007e-06
ENSG00000187595	protein_coding	ZNF385C	-0.982388	0.0142556
ENSG00000143162	protein_coding	CREG1	-0.983347	0
ENSG00000154639	protein_coding	CXADR	-0.984108	0
ENSG00000124429	protein_coding	POF1B	-0.984705	2.81442e-08
ENSG00000110628	protein_coding	SLC22A18	-0.985213	8.1085e-06
ENSG00000196812	protein_coding	ZSCAN16	-0.985498	1.7796e-07
ENSG00000183153	protein_coding	GJD3	-0.987475	0.0298386
ENSG00000100399	protein_coding	CHADL	-0.987903	0.0148066
ENSG00000125246	protein_coding	CLYBL	-0.988685	1.13589e-09
ENSG00000132386	protein_coding	SERPINF1	-0.990225	9.08594e-09
ENSG00000166165	protein_coding	CKB	-0.990709	7.31321e-09
ENSG00000041353	protein_coding	RAB27B	-0.991044	1.08551e-08
ENSG00000189221	protein_coding	MAOA	-0.999105	2.10942e-15
ENSG00000105649	protein_coding	RAB3A	-0.999717	0.0109176
ENSG00000152056	protein_coding	AP1S3	-0.999766	1.70027e-07
ENSG00000148057	protein_coding	IDNK	-1.0018	8.80114e-10
ENSG00000170542	protein_coding	SERPINB9	-1.00336	0
ENSG00000166823	protein_coding	MESP1	-1.00479	0.00459253
ENSG00000057294	protein_coding	PKP2	-1.00492	0
ENSG00000121552	protein_coding	CSTA	-1.00506	1.6139e-11
ENSG00000156587	protein_coding	UBE2L6	-1.00515	0
ENSG00000159167	protein_coding	STC1	-1.00828	0
ENSG00000128510	protein_coding	CPA4	-1.00943	0
ENSG00000135119	protein_coding	RNFT2	-1.00944	0.028621
ENSG00000177989	protein_coding	ODF3B	-1.01102	0.0203977
ENSG00000056998	protein_coding	GYG2	-1.01216	0.01252
ENSG00000130303	protein_coding	BST2	-1.01301	1.62204e-13
ENSG00000137752	protein_coding	CASP1	-1.01329	0
ENSG00000164342	protein_coding	TLR3	-1.01343	0
ENSG00000151012	protein_coding	SLC7A11	-1.01349	0
ENSG00000184292	protein_coding	TACSTD2	-1.01433	0
ENSG00000105514	protein_coding	RAB3D	-1.01549	0
ENSG00000119986	protein_coding	AVPI1	-1.01587	0
ENSG00000109610	protein_coding	SOD3	-1.01646	0.000564279
ENSG00000164442	protein_coding	CITED2	-1.02041	0
ENSG00000001084	protein_coding	GCLC	-1.02056	0
ENSG00000115738	protein_coding	ID2	-1.02238	0.000140272
ENSG00000126878	protein_coding	AIF1L	-1.02245	0
ENSG00000261150	protein_coding	EPPK1	-1.02534	5.19694e-05
ENSG00000132563	protein_coding	REEP2	-1.0272	0
ENSG00000221963	protein_coding	APOL6	-1.02753	0
ENSG00000135378	protein_coding	PRRG4	-1.02799	0
ENSG00000152779	protein_coding	SLC16A12	-1.02816	0.00036396
ENSG00000135069	protein_coding	PSAT1	-1.03463	0
ENSG00000163738	protein_coding	MTHFD2L	-1.0355	0
ENSG00000085831	protein_coding	TTC39A	-1.0379	0.000153415
ENSG00000081041	protein_coding	CXCL2	-1.03854	8.47899e-10
ENSG00000103811	protein_coding	CTSH	-1.03905	0
ENSG00000171492	protein_coding	LRRC8D	-1.04198	0
ENSG00000106686	protein_coding	SPATA6L	-1.04263	2.52046e-07
ENSG00000186193	protein_coding	SAPCD2	-1.04522	0
ENSG00000171522	protein_coding	PTGER4	-1.04761	0
ENSG00000276600	protein_coding	RAB7B	-1.04803	0
ENSG00000135373	protein_coding	EHF	-1.04811	0.00486137
ENSG00000167363	protein_coding	FN3K	-1.04956	2.22045e-15
ENSG00000142089	protein_coding	IFITM3	-1.0534	1.96709e-09
ENSG00000099957	protein_coding	P2RX6	-1.05418	0.00432498
ENSG00000137440	protein_coding	FGFBP1	-1.0544	0
ENSG00000144908	protein_coding	ALDH1L1	-1.05884	3.67378e-07
ENSG00000196502	protein_coding	SULT1A1	-1.05946	4.02255e-08
ENSG00000123892	protein_coding	RAB38	-1.06167	1.11022e-16
ENSG00000145777	protein_coding	TSLP	-1.06186	5.35909e-07
ENSG00000141527	protein_coding	CARD14	-1.06247	0.0168558
ENSG00000136828	protein_coding	RALGPS1	-1.06401	3.71947e-12
ENSG00000198431	protein_coding	TXNRD1	-1.06545	0
ENSG00000150636	protein_coding	CCDC102B	-1.06632	1.99905e-06
ENSG00000160188	protein_coding	RSPH1	-1.06714	0.000954832
ENSG00000116675	protein_coding	DNAJC6	-1.07112	6.22157e-10
ENSG00000156298	protein_coding	TSPAN7	-1.07191	1.16014e-06
ENSG00000169071	protein_coding	ROR2	-1.0727	1.33273e-11
ENSG00000132846	protein_coding	ZBED3	-1.07318	0
ENSG00000131669	protein_coding	NINJ1	-1.07461	5.27978e-12
ENSG00000134757	protein_coding	DSG3	-1.07577	2.81127e-07
ENSG00000242265	protein_coding	PEG10	-1.07815	0
ENSG00000116985	protein_coding	BMP8B	-1.08161	3.30993e-07
ENSG00000169083	protein_coding	AR	-1.08294	4.2272e-07
ENSG00000159733	protein_coding	ZFYVE28	-1.08341	3.67462e-05
ENSG00000125046	protein_coding	SSUH2	-1.08443	0.00711361
ENSG00000119888	protein_coding	EPCAM	-1.0855	0
ENSG00000131094	protein_coding	C1QL1	-1.08815	4.60779e-06
ENSG00000239521	protein_coding	GATS	-1.08963	1.37384e-10
ENSG00000006534	protein_coding	ALDH3B1	-1.09016	0
ENSG00000092758	protein_coding	COL9A3	-1.0909	0
ENSG00000162817	protein_coding	C1orf115	-1.09254	0
ENSG00000197442	protein_coding	MAP3K5	-1.09349	0
ENSG00000150556	protein_coding	LYPD6B	-1.09431	6.74942e-07
ENSG00000123095	protein_coding	BHLHE41	-1.09619	1.32398e-06
ENSG00000241935	protein_coding	HOGA1	-1.09692	5.24652e-05
ENSG00000166689	protein_coding	PLEKHA7	-1.09808	1.47135e-11
ENSG00000177570	protein_coding	SAMD12	-1.09971	3.11463e-07
ENSG00000178460	protein_coding	MCMDC2	-1.10068	4.70801e-07
ENSG00000171004	protein_coding	HS6ST2	-1.10097	2.06057e-13
ENSG00000130762	protein_coding	ARHGEF16	-1.1031	0
ENSG00000184916	protein_coding	JAG2	-1.10962	8.56062e-10
ENSG00000106546	protein_coding	AHR	-1.11099	1.77336e-12
ENSG00000046653	protein_coding	GPM6B	-1.11583	0
ENSG00000145107	protein_coding	TM4SF19	-1.12178	3.79403e-09
ENSG00000112039	protein_coding	FANCE	-1.12205	0
ENSG00000115756	protein_coding	HPCAL1	-1.12262	0
ENSG00000121207	protein_coding	LRAT	-1.12392	0.0090209
ENSG00000105655	protein_coding	ISYNA1	-1.12487	0
ENSG00000108448	protein_coding	TRIM16L	-1.12512	0
ENSG00000099875	protein_coding	MKNK2	-1.12627	0
ENSG00000166347	protein_coding	CYB5A	-1.127	0
ENSG00000146411	protein_coding	SLC2A12	-1.12781	3.10223e-06
ENSG00000099204	protein_coding	ABLIM1	-1.13108	0
ENSG00000116761	protein_coding	CTH	-1.13187	6.04948e-11
ENSG00000197872	protein_coding	FAM49A	-1.13469	8.90314e-07
ENSG00000142494	protein_coding	SLC47A1	-1.13827	3.45363e-07
ENSG00000138166	protein_coding	DUSP5	-1.13975	6.63129e-07
ENSG00000196352	protein_coding	CD55	-1.14298	0
ENSG00000160255	protein_coding	ITGB2	-1.14408	0
ENSG00000166289	protein_coding	PLEKHF1	-1.14671	2.22045e-16
ENSG00000271447	protein_coding	MMP28	-1.14732	1.01634e-10
ENSG00000182175	protein_coding	RGMA	-1.14779	0.00854653
ENSG00000235098	protein_coding	ANKRD65	-1.14874	2.64122e-13
ENSG00000197822	protein_coding	OCLN	-1.15005	0
ENSG00000162407	protein_coding	PLPP3	-1.1504	0
ENSG00000128886	protein_coding	ELL3	-1.15296	9.48464e-13
ENSG00000213648	protein_coding	SULT1A4	-1.15332	2.54646e-07
ENSG00000159399	protein_coding	HK2	-1.15462	0
ENSG00000148344	protein_coding	PTGES	-1.15504	4.54892e-12
ENSG00000107742	protein_coding	SPOCK2	-1.15601	0.0087193
ENSG00000099840	protein_coding	IZUMO4	-1.15749	0.00192895
ENSG00000128274	protein_coding	A4GALT	-1.1602	0
ENSG00000087258	protein_coding	GNAO1	-1.16129	0.0380427
ENSG00000101443	protein_coding	WFDC2	-1.16181	2.73215e-12
ENSG00000181804	protein_coding	SLC9A9	-1.16441	0
ENSG00000143375	protein_coding	CGN	-1.16562	0
ENSG00000205744	protein_coding	DENND1C	-1.16962	2.60902e-14
ENSG00000151726	protein_coding	ACSL1	-1.17126	0
ENSG00000125347	protein_coding	IRF1	-1.17335	0
ENSG00000143409	protein_coding	FAM63A	-1.17593	0
ENSG00000130517	protein_coding	PGPEP1	-1.17607	0
ENSG00000171130	protein_coding	ATP6V0E2	-1.17617	0
ENSG00000198246	protein_coding	SLC29A3	-1.1772	0
ENSG00000125355	protein_coding	TMEM255A	-1.17743	1.48973e-07
ENSG00000186088	protein_coding	GSAP	-1.17861	1.55914e-10
ENSG00000111490	protein_coding	TBC1D30	-1.17916	0
ENSG00000145687	protein_coding	SSBP2	-1.17967	0
ENSG00000153208	protein_coding	MERTK	-1.17972	7.77765e-11
ENSG00000135821	protein_coding	GLUL	-1.18198	0
ENSG00000162645	protein_coding	GBP2	-1.18251	9.79121e-06
ENSG00000128849	protein_coding	CGNL1	-1.1858	1.37771e-08
ENSG00000142530	protein_coding	FAM71E1	-1.18991	0.0217117
ENSG00000105767	protein_coding	CADM4	-1.19166	0
ENSG00000143036	protein_coding	SLC44A3	-1.19231	0
ENSG00000111962	protein_coding	UST	-1.19387	1.37279e-12
ENSG00000160932	protein_coding	LY6E	-1.19652	0
ENSG00000132274	protein_coding	TRIM22	-1.19916	0
ENSG00000144452	protein_coding	ABCA12	-1.20088	3.15505e-05
ENSG00000181444	protein_coding	ZNF467	-1.20219	2.51735e-05
ENSG00000221887	protein_coding	HMSD	-1.20296	3.06555e-12
ENSG00000148175	protein_coding	STOM	-1.20401	0
ENSG00000250510	protein_coding	GPR162	-1.20434	0.0119573
ENSG00000075213	protein_coding	SEMA3A	-1.20475	2.74203e-12
ENSG00000007968	protein_coding	E2F2	-1.20794	0
ENSG00000163694	protein_coding	RBM47	-1.2086	3.61933e-14
ENSG00000185585	protein_coding	OLFML2A	-1.21268	2.11769e-10
ENSG00000154153	protein_coding	FAM134B	-1.2131	0
ENSG00000185187	protein_coding	SIGIRR	-1.21535	0
ENSG00000178467	protein_coding	P4HTM	-1.21874	0
ENSG00000128833	protein_coding	MYO5C	-1.21917	0
ENSG00000233493	protein_coding	TMEM238	-1.2197	2.11599e-11
ENSG00000278023	protein_coding	RDM1	-1.22631	2.22045e-16
ENSG00000173227	protein_coding	SYT12	-1.22725	8.51489e-10
ENSG00000172819	protein_coding	RARG	-1.22801	0
ENSG00000134780	protein_coding	DAGLA	-1.23127	0
ENSG00000080031	protein_coding	PTPRH	-1.23219	0.00104627
ENSG00000183508	protein_coding	FAM46C	-1.23665	0.00185941
ENSG00000008323	protein_coding	PLEKHG6	-1.23772	0
ENSG00000111199	protein_coding	TRPV4	-1.23988	5.86977e-09
ENSG00000048740	protein_coding	CELF2	-1.24012	0
ENSG00000132517	protein_coding	SLC52A1	-1.24088	3.26925e-05
ENSG00000109738	protein_coding	GLRB	-1.24096	0
ENSG00000170345	protein_coding	FOS	-1.2432	0.00707525
ENSG00000162496	protein_coding	DHRS3	-1.24734	0
ENSG00000029534	protein_coding	ANK1	-1.24768	5.55112e-16
ENSG00000003249	protein_coding	DBNDD1	-1.24805	2.71372e-09
ENSG00000178726	protein_coding	THBD	-1.24834	0
ENSG00000169403	protein_coding	PTAFR	-1.25279	0
ENSG00000155066	protein_coding	PROM2	-1.25422	0
ENSG00000120913	protein_coding	PDLIM2	-1.25493	0
ENSG00000197191	protein_coding	CYSRT1	-1.25615	5.1047e-08
ENSG00000130545	protein_coding	CRB3	-1.2566	0
ENSG00000162078	protein_coding	ZG16B	-1.25669	0.00276105
ENSG00000137501	protein_coding	SYTL2	-1.25844	6.04407e-06
ENSG00000258130	protein_coding	RP11-347C12.3	-1.25957	0
ENSG00000162755	protein_coding	KLHDC9	-1.25981	1.0178e-06
ENSG00000197635	protein_coding	DPP4	-1.26249	3.46145e-07
ENSG00000141854	protein_coding	CTB-55O6.8	-1.26988	9.07274e-12
ENSG00000139714	protein_coding	MORN3	-1.27215	6.02015e-05
ENSG00000124839	protein_coding	RAB17	-1.27403	0
ENSG00000077274	protein_coding	CAPN6	-1.2756	0.0439322
ENSG00000152078	protein_coding	TMEM56	-1.27576	0
ENSG00000174669	protein_coding	SLC29A2	-1.27739	0
ENSG00000128284	protein_coding	APOL3	-1.27947	0
ENSG00000182040	protein_coding	USH1G	-1.28216	8.66006e-05
ENSG00000184828	protein_coding	ZBTB7C	-1.28232	0.0223539
ENSG00000132561	protein_coding	MATN2	-1.28232	8.91069e-09
ENSG00000211584	protein_coding	SLC48A1	-1.28328	0
ENSG00000196220	protein_coding	SRGAP3	-1.28531	0
ENSG00000244731	protein_coding	C4A	-1.28647	2.38698e-14
ENSG00000185745	protein_coding	IFIT1	-1.28758	4.33198e-09
ENSG00000183570	protein_coding	PCBP3	-1.29243	0.0085521
ENSG00000185339	protein_coding	TCN2	-1.29294	0
ENSG00000184307	protein_coding	ZDHHC23	-1.29401	0
ENSG00000063438	protein_coding	AHRR	-1.29533	0.0367397
ENSG00000240694	protein_coding	PNMA2	-1.29596	1.64514e-09
ENSG00000103067	protein_coding	ESRP2	-1.299	0
ENSG00000163864	protein_coding	NMNAT3	-1.29933	4.50621e-11
ENSG00000183111	protein_coding	ARHGEF37	-1.30118	9.99201e-16
ENSG00000104368	protein_coding	PLAT	-1.30567	0
ENSG00000070669	protein_coding	ASNS	-1.30684	0
ENSG00000158246	protein_coding	FAM46B	-1.30855	0
ENSG00000203546	protein_coding	RP11-176H8.1	-1.30858	0.000377727
ENSG00000068831	protein_coding	RASGRP2	-1.31128	0.000663255
ENSG00000173890	protein_coding	GPR160	-1.31335	3.23674e-10
ENSG00000108984	protein_coding	MAP2K6	-1.31644	3.53901e-09
ENSG00000072954	protein_coding	TMEM38A	-1.32195	0
ENSG00000112379	protein_coding	ARFGEF3	-1.32442	7.40452e-10
ENSG00000185669	protein_coding	SNAI3	-1.32538	3.1146e-06
ENSG00000163701	protein_coding	IL17RE	-1.32582	4.2567e-10
ENSG00000069424	protein_coding	KCNAB2	-1.32764	1.46549e-14
ENSG00000108830	protein_coding	RND2	-1.32792	0
ENSG00000135917	protein_coding	SLC19A3	-1.3289	6.07795e-10
ENSG00000179750	protein_coding	APOBEC3B	-1.32906	0
ENSG00000221869	protein_coding	CEBPD	-1.32932	0
ENSG00000147576	protein_coding	ADHFE1	-1.33019	0.00064945
ENSG00000169297	protein_coding	NR0B1	-1.33177	0.0395092
ENSG00000185201	protein_coding	IFITM2	-1.33304	1.13654e-12
ENSG00000273259	protein_coding	SERPINA3	-1.33484	3.33067e-16
ENSG00000159388	protein_coding	BTG2	-1.33612	0
ENSG00000130193	protein_coding	THEM6	-1.33811	0
ENSG00000109906	protein_coding	ZBTB16	-1.33973	0.000525792
ENSG00000069535	protein_coding	MAOB	-1.34078	0.0381149
ENSG00000107159	protein_coding	CA9	-1.34093	7.32747e-15
ENSG00000139835	protein_coding	GRTP1	-1.34144	0
ENSG00000134339	protein_coding	SAA2	-1.34359	0
ENSG00000178363	protein_coding	CALML3	-1.34408	7.61695e-06
ENSG00000163472	protein_coding	TMEM79	-1.34464	0
ENSG00000173535	protein_coding	TNFRSF10C	-1.3456	5.73425e-05
ENSG00000165816	protein_coding	VWA2	-1.34561	0.0370589
ENSG00000181350	protein_coding	LRRC75A	-1.34676	7.0931e-12
ENSG00000149300	protein_coding	C11orf52	-1.34728	3.44169e-14
ENSG00000203727	protein_coding	SAMD5	-1.34783	2.34979e-12
ENSG00000119922	protein_coding	IFIT2	-1.34875	3.89686e-11
ENSG00000100346	protein_coding	CACNA1I	-1.35159	0.0180992
ENSG00000164309	protein_coding	CMYA5	-1.35186	2.11262e-05
ENSG00000116117	protein_coding	PARD3B	-1.35476	4.49941e-09
ENSG00000133321	protein_coding	RARRES3	-1.35531	0
ENSG00000078018	protein_coding	MAP2	-1.36006	0
ENSG00000169435	protein_coding	RASSF6	-1.36051	1.02141e-12
ENSG00000173083	protein_coding	HPSE	-1.36497	0
ENSG00000165730	protein_coding	STOX1	-1.37039	6.13118e-08
ENSG00000110799	protein_coding	VWF	-1.37445	3.82117e-05
ENSG00000204839	protein_coding	MROH6	-1.3761	1.33227e-15
ENSG00000171345	protein_coding	KRT19	-1.37752	0
ENSG00000131149	protein_coding	GSE1	-1.38101	0
ENSG00000164520	protein_coding	RAET1E	-1.38725	0
ENSG00000166979	protein_coding	EVA1C	-1.38981	0
ENSG00000095203	protein_coding	EPB41L4B	-1.39439	0
ENSG00000118513	protein_coding	MYB	-1.40423	1.55431e-15
ENSG00000138030	protein_coding	KHK	-1.40527	0
ENSG00000115255	protein_coding	REEP6	-1.40638	2.22045e-16
ENSG00000150893	protein_coding	FREM2	-1.41201	0.00150435
ENSG00000174564	protein_coding	IL20RB	-1.41334	0
ENSG00000070731	protein_coding	ST6GALNAC2	-1.41396	0
ENSG00000204634	protein_coding	TBC1D8	-1.41919	0
ENSG00000172345	protein_coding	STARD5	-1.42138	0
ENSG00000119514	protein_coding	GALNT12	-1.42145	0
ENSG00000161921	protein_coding	CXCL16	-1.42478	0
ENSG00000132698	protein_coding	RAB25	-1.43031	0
ENSG00000198435	protein_coding	NRARP	-1.4305	2.70783e-13
ENSG00000167536	protein_coding	DHRS13	-1.43165	0
ENSG00000064270	protein_coding	ATP2C2	-1.43324	0
ENSG00000148400	protein_coding	NOTCH1	-1.43613	2.7749e-10
ENSG00000091831	protein_coding	ESR1	-1.43885	0
ENSG00000136514	protein_coding	RTP4	-1.44161	0.00287343
ENSG00000158106	protein_coding	RHPN1	-1.44185	5.55112e-16
ENSG00000213316	protein_coding	LTC4S	-1.44864	7.66889e-06
ENSG00000184985	protein_coding	SORCS2	-1.45287	1.98069e-09
ENSG00000266094	protein_coding	RASSF5	-1.45431	0
ENSG00000072210	protein_coding	ALDH3A2	-1.45447	0
ENSG00000206199	protein_coding	ANKUB1	-1.45965	7.50861e-10
ENSG00000012171	protein_coding	SEMA3B	-1.46096	0
ENSG00000173805	protein_coding	HAP1	-1.46648	0
ENSG00000015133	protein_coding	CCDC88C	-1.47161	0
ENSG00000215915	protein_coding	ATAD3C	-1.47963	3.21965e-15
ENSG00000176092	protein_coding	AIM1L	-1.48172	1.11022e-16
ENSG00000180425	protein_coding	C11orf71	-1.48228	0
ENSG00000114638	protein_coding	UPK1B	-1.48296	3.93016e-11
ENSG00000148346	protein_coding	LCN2	-1.48297	1.07211e-08
ENSG00000108691	protein_coding	CCL2	-1.48323	1.75425e-05
ENSG00000151651	protein_coding	ADAM8	-1.48461	0
ENSG00000074181	protein_coding	NOTCH3	-1.49101	1.40616e-07
ENSG00000171766	protein_coding	GATM	-1.49203	5.3284e-06
ENSG00000163803	protein_coding	PLB1	-1.49544	9.64109e-07
ENSG00000127507	protein_coding	ADGRE2	-1.50478	0
ENSG00000197632	protein_coding	SERPINB2	-1.50564	0
ENSG00000196136	protein_coding	SERPINA3	-1.51326	0.00728369
ENSG00000072201	protein_coding	LNX1	-1.51585	0.00134695
ENSG00000054179	protein_coding	ENTPD2	-1.51585	1.5099e-14
ENSG00000064042	protein_coding	LIMCH1	-1.51852	0
ENSG00000197147	protein_coding	LRRC8B	-1.52021	0
ENSG00000113946	protein_coding	CLDN16	-1.52083	0.014147
ENSG00000124406	protein_coding	ATP8A1	-1.52197	4.25174e-09
ENSG00000185332	protein_coding	TMEM105	-1.52635	0.00290885
ENSG00000109255	protein_coding	NMU	-1.52978	0
ENSG00000163431	protein_coding	LMOD1	-1.53014	2.28194e-09
ENSG00000130590	protein_coding	SAMD10	-1.53226	0
ENSG00000150510	protein_coding	FAM124A	-1.53536	0.00122898
ENSG00000173269	protein_coding	MMRN2	-1.53561	6.26286e-11
ENSG00000030419	protein_coding	IKZF2	-1.54117	6.89448e-14
ENSG00000165887	protein_coding	ANKRD2	-1.54177	2.91705e-10
ENSG00000183347	protein_coding	GBP6	-1.54507	0.000869094
ENSG00000196684	protein_coding	HSH2D	-1.54522	7.48807e-07
ENSG00000140876	protein_coding	NUDT7	-1.54536	1.00397e-12
ENSG00000113578	protein_coding	FGF1	-1.55194	0
ENSG00000110195	protein_coding	FOLR1	-1.55702	0.00208096
ENSG00000189143	protein_coding	CLDN4	-1.55815	2.75002e-13
ENSG00000108352	protein_coding	RAPGEFL1	-1.56437	0
ENSG00000164199	protein_coding	ADGRV1	-1.56483	3.20444e-12
ENSG00000172818	protein_coding	OVOL1	-1.56516	9.32587e-15
ENSG00000132182	protein_coding	NUP210	-1.56682	0
ENSG00000130948	protein_coding	HSD17B3	-1.56833	3.04843e-11
ENSG00000147003	protein_coding	TMEM27	-1.56837	0.000234285
ENSG00000063180	protein_coding	CA11	-1.56869	1.41444e-11
ENSG00000145824	protein_coding	CXCL14	-1.5838	4.59273e-06
ENSG00000107738	protein_coding	C10orf54	-1.58769	0
ENSG00000188732	protein_coding	FAM221A	-1.58837	0
ENSG00000118596	protein_coding	SLC16A7	-1.58838	0
ENSG00000167680	protein_coding	SEMA6B	-1.58909	0
ENSG00000111110	protein_coding	PPM1H	-1.59515	0
ENSG00000273045	protein_coding	C2orf15	-1.60088	4.44089e-16
ENSG00000102287	protein_coding	GABRE	-1.61025	0
ENSG00000184588	protein_coding	PDE4B	-1.61492	8.99534e-10
ENSG00000198133	protein_coding	TMEM229B	-1.61818	0.000209886
ENSG00000186493	protein_coding	C5orf38	-1.626	0
ENSG00000139174	protein_coding	PRICKLE1	-1.62999	0
ENSG00000112769	protein_coding	LAMA4	-1.63209	1.05549e-12
ENSG00000138061	protein_coding	CYP1B1	-1.63854	0
ENSG00000167676	protein_coding	PLIN4	-1.6401	0
ENSG00000142609	protein_coding	CFAP74	-1.64659	0.0491871
ENSG00000165105	protein_coding	RASEF	-1.65659	0
ENSG00000160712	protein_coding	IL6R	-1.66122	0
ENSG00000111261	protein_coding	MANSC1	-1.66783	0
ENSG00000164056	protein_coding	SPRY1	-1.67251	0
ENSG00000147697	protein_coding	GSDMC	-1.67498	0
ENSG00000125730	protein_coding	C3	-1.67693	0
ENSG00000169126	protein_coding	ARMC4	-1.67786	6.36047e-13
ENSG00000185885	protein_coding	IFITM1	-1.67931	0
ENSG00000178947	protein_coding	SMIM10L2A	-1.68115	4.12268e-10
ENSG00000176046	protein_coding	NUPR1	-1.68633	3.06422e-13
ENSG00000137699	protein_coding	TRIM29	-1.68641	0
ENSG00000115009	protein_coding	CCL20	-1.6872	0.000143171
ENSG00000255641	protein_coding	RP11-277P12.6	-1.68793	1.03156e-05
ENSG00000087842	protein_coding	PIR	-1.69341	0
ENSG00000224389	protein_coding	C4B	-1.69683	4.84172e-08
ENSG00000166126	protein_coding	AMN	-1.70235	0.0487646
ENSG00000101098	protein_coding	RIMS4	-1.70529	0
ENSG00000157601	protein_coding	MX1	-1.70812	0
ENSG00000181218	protein_coding	HIST3H2A	-1.71011	0
ENSG00000149809	protein_coding	TM7SF2	-1.71017	0
ENSG00000168743	protein_coding	NPNT	-1.71527	9.76996e-15
ENSG00000136059	protein_coding	VILL	-1.71822	0
ENSG00000188959	protein_coding	C9orf152	-1.72997	0.0171088
ENSG00000143217	protein_coding	PVRL4	-1.73651	0
ENSG00000189058	protein_coding	APOD	-1.7381	0.00351166
ENSG00000168497	protein_coding	SDPR	-1.73815	0
ENSG00000164236	protein_coding	ANKRD33B	-1.73839	0
ENSG00000179598	protein_coding	PLD6	-1.7399	0
ENSG00000212864	protein_coding	RNF208	-1.74584	6.5275e-06
ENSG00000196189	protein_coding	SEMA4A	-1.75513	0
ENSG00000134317	protein_coding	GRHL1	-1.75689	0
ENSG00000175318	protein_coding	GRAMD2	-1.76362	0
ENSG00000162543	protein_coding	UBXN10	-1.77041	2.52337e-08
ENSG00000111344	protein_coding	RASAL1	-1.77318	3.1039e-10
ENSG00000125968	protein_coding	ID1	-1.77587	0
ENSG00000137975	protein_coding	CLCA2	-1.78293	5.88397e-11
ENSG00000154930	protein_coding	ACSS1	-1.78302	0
ENSG00000103269	protein_coding	RHBDL1	-1.78556	2.37105e-11
ENSG00000139737	protein_coding	SLAIN1	-1.78714	0
ENSG00000129451	protein_coding	KLK10	-1.79596	0.0105293
ENSG00000168918	protein_coding	INPP5D	-1.79723	0
ENSG00000203697	protein_coding	CAPN8	-1.79873	0.00617519
ENSG00000130768	protein_coding	SMPDL3B	-1.80013	0
ENSG00000108932	protein_coding	SLC16A6	-1.80675	0.0170228
ENSG00000261115	protein_coding	TMEM178B	-1.80827	0
ENSG00000163508	protein_coding	EOMES	-1.81698	0.000213958
ENSG00000165124	protein_coding	SVEP1	-1.81708	0
ENSG00000006210	protein_coding	CX3CL1	-1.82189	2.6453e-09
ENSG00000188001	protein_coding	TPRG1	-1.82292	0.0125981
ENSG00000188833	protein_coding	ENTPD8	-1.82404	4.5955e-09
ENSG00000168874	protein_coding	ATOH8	-1.82525	0
ENSG00000270168	protein_coding	LA16c-380H5.3	-1.82639	0.00877284
ENSG00000198355	protein_coding	PIM3	-1.83998	0
ENSG00000182489	protein_coding	XKRX	-1.84247	0.00773713
ENSG00000105963	protein_coding	ADAP1	-1.8426	0
ENSG00000120457	protein_coding	KCNJ5	-1.84987	0.00229437
ENSG00000171462	protein_coding	DLK2	-1.85012	0
ENSG00000143382	protein_coding	ADAMTSL4	-1.85668	2.22045e-16
ENSG00000197142	protein_coding	ACSL5	-1.86509	0
ENSG00000167971	protein_coding	CASKIN1	-1.87548	0.0180084
ENSG00000064205	protein_coding	WISP2	-1.87942	1.87872e-07
ENSG00000122756	protein_coding	CNTFR	-1.88434	0.00056635
ENSG00000116039	protein_coding	ATP6V1B1	-1.8902	0.00876972
ENSG00000187017	protein_coding	ESPN	-1.89028	0
ENSG00000176485	protein_coding	PLA2G16	-1.89119	0
ENSG00000162654	protein_coding	GBP4	-1.90542	6.3134e-05
ENSG00000134215	protein_coding	VAV3	-1.90616	5.47506e-12
ENSG00000163995	protein_coding	ABLIM2	-1.90774	1.30242e-11
ENSG00000196730	protein_coding	DAPK1	-1.91103	0
ENSG00000198542	protein_coding	ITGBL1	-1.91396	0
ENSG00000138378	protein_coding	STAT4	-1.91811	0
ENSG00000205517	protein_coding	RGL3	-1.91992	1.70648e-08
ENSG00000053918	protein_coding	KCNQ1	-1.92325	0
ENSG00000111912	protein_coding	NCOA7	-1.92347	0
ENSG00000248485	protein_coding	PCP4L1	-1.92401	3.37143e-09
ENSG00000237330	protein_coding	RNF223	-1.92414	4.42594e-07
ENSG00000005001	protein_coding	PRSS22	-1.92988	0
ENSG00000163053	protein_coding	SLC16A14	-1.93576	0
ENSG00000137959	protein_coding	IFI44L	-1.94364	3.61182e-10
ENSG00000150051	protein_coding	MKX	-1.95045	9.87845e-10
ENSG00000265763	protein_coding	ZNF488	-1.95116	0
ENSG00000198771	protein_coding	RCSD1	-1.95731	2.54019e-13
ENSG00000131386	protein_coding	GALNT15	-1.96136	0.000210305
ENSG00000129757	protein_coding	CDKN1C	-1.96315	0
ENSG00000120885	protein_coding	CLU	-1.97051	0
ENSG00000146122	protein_coding	DAAM2	-1.97389	0
ENSG00000055163	protein_coding	CYFIP2	-1.97592	0
ENSG00000014257	protein_coding	ACPP	-1.98306	0.000176806
ENSG00000186212	protein_coding	SOWAHB	-1.98632	2.38676e-12
ENSG00000058335	protein_coding	RASGRF1	-1.9908	2.72641e-08
ENSG00000170835	protein_coding	CEL	-1.99152	0
ENSG00000187554	protein_coding	TLR5	-2.0175	1.20013e-05
ENSG00000106541	protein_coding	AGR2	-2.01984	0
ENSG00000140835	protein_coding	CHST4	-2.02369	8.12579e-05
ENSG00000205810	protein_coding	KLRC3	-2.02944	6.93471e-05
ENSG00000118194	protein_coding	TNNT2	-2.03287	2.65356e-05
ENSG00000178934	protein_coding	LGALS7B	-2.03317	0
ENSG00000136689	protein_coding	IL1RN	-2.03678	1.76287e-05
ENSG00000105523	protein_coding	FAM83E	-2.05113	1.08435e-08
ENSG00000010030	protein_coding	ETV7	-2.05243	0
ENSG00000143320	protein_coding	CRABP2	-2.055	1.49769e-13
ENSG00000277758	protein_coding	ABC7-42404400C24.1	-2.05724	0.0166631
ENSG00000135925	protein_coding	WNT10A	-2.07736	0
ENSG00000107731	protein_coding	UNC5B	-2.08679	0
ENSG00000182902	protein_coding	SLC25A18	-2.10127	0
ENSG00000130513	protein_coding	GDF15	-2.10509	0
ENSG00000172164	protein_coding	SNTB1	-2.11633	1.61535e-08
ENSG00000185499	protein_coding	MUC1	-2.12245	0.000226901
ENSG00000141497	protein_coding	ZMYND15	-2.12477	6.65111e-06
ENSG00000243566	protein_coding	UPK3B	-2.12991	0
ENSG00000141574	protein_coding	SECTM1	-2.15725	0
ENSG00000135423	protein_coding	GLS2	-2.16019	0
ENSG00000176945	protein_coding	MUC20	-2.16144	2.66742e-12
ENSG00000099998	protein_coding	GGT5	-2.16274	0
ENSG00000106078	protein_coding	COBL	-2.16372	0
ENSG00000113389	protein_coding	NPR3	-2.16589	0
ENSG00000171243	protein_coding	SOSTDC1	-2.17526	7.21181e-06
ENSG00000167914	protein_coding	GSDMA	-2.17918	0.0188902
ENSG00000163898	protein_coding	LIPH	-2.18478	1.11022e-16
ENSG00000069702	protein_coding	TGFBR3	-2.18619	0
ENSG00000143867	protein_coding	OSR1	-2.19507	1.11022e-16
ENSG00000243649	protein_coding	CFB	-2.19571	0
ENSG00000147676	protein_coding	MAL2	-2.212	0
ENSG00000197766	protein_coding	CFD	-2.22068	0
ENSG00000204060	protein_coding	FOXO6	-2.2253	2.22045e-16
ENSG00000130707	protein_coding	ASS1	-2.22646	0
ENSG00000164007	protein_coding	CLDN19	-2.23195	1.44531e-07
ENSG00000163082	protein_coding	SGPP2	-2.23711	0
ENSG00000133101	protein_coding	CCNA1	-2.25008	0
ENSG00000106123	protein_coding	EPHB6	-2.25325	0
ENSG00000214456	protein_coding	PLIN5	-2.25764	0.00618698
ENSG00000167964	protein_coding	RAB26	-2.26932	0
ENSG00000137198	protein_coding	GMPR	-2.27585	0
ENSG00000127084	protein_coding	FGD3	-2.27802	2.69823e-08
ENSG00000130829	protein_coding	DUSP9	-2.28247	0
ENSG00000166387	protein_coding	PPFIBP2	-2.29826	9.24461e-12
ENSG00000187244	protein_coding	BCAM	-2.30787	0
ENSG00000167861	protein_coding	HID1	-2.3105	0
ENSG00000137648	protein_coding	TMPRSS4	-2.31374	2.8013e-05
ENSG00000185924	protein_coding	RTN4RL1	-2.33007	0
ENSG00000176387	protein_coding	HSD11B2	-2.33047	1.21369e-08
ENSG00000137709	protein_coding	POU2F3	-2.33647	0.000948776
ENSG00000178445	protein_coding	GLDC	-2.33699	0
ENSG00000162069	protein_coding	CCDC64B	-2.35339	0
ENSG00000136155	protein_coding	SCEL	-2.36036	0
ENSG00000068078	protein_coding	FGFR3	-2.36106	0
ENSG00000108244	protein_coding	KRT23	-2.36765	0
ENSG00000182674	protein_coding	KCNB2	-2.37945	3.05846e-09
ENSG00000109193	protein_coding	SULT1E1	-2.38288	2.55763e-05
ENSG00000125735	protein_coding	TNFSF14	-2.40275	0.000535535
ENSG00000101187	protein_coding	SLCO4A1	-2.40442	2.08588e-06
ENSG00000102981	protein_coding	PARD6A	-2.40613	0
ENSG00000164116	protein_coding	GUCY1A3	-2.40615	0.01602
ENSG00000184709	protein_coding	LRRC26	-2.425	6.47958e-05
ENSG00000253313	protein_coding	C1orf210	-2.43135	0
ENSG00000179846	protein_coding	NKPD1	-2.43472	1.14955e-11
ENSG00000170439	protein_coding	METTL7B	-2.45881	7.8383e-08
ENSG00000183248	protein_coding	PRR36	-2.46454	1.7946e-07
ENSG00000163347	protein_coding	CLDN1	-2.47	0
ENSG00000126016	protein_coding	AMOT	-2.48459	0
ENSG00000135519	protein_coding	KCNH3	-2.48867	5.55112e-16
ENSG00000089356	protein_coding	FXYD3	-2.48931	0
ENSG00000164120	protein_coding	HPGD	-2.49237	2.44249e-13
ENSG00000117472	protein_coding	TSPAN1	-2.49686	0
ENSG00000153292	protein_coding	ADGRF1	-2.50187	0
ENSG00000188747	protein_coding	NOXA1	-2.50229	0
ENSG00000115457	protein_coding	IGFBP2	-2.50792	0
ENSG00000255690	protein_coding	TRIL	-2.51156	0
ENSG00000009950	protein_coding	MLXIPL	-2.52928	2.67112e-09
ENSG00000170381	protein_coding	SEMA3E	-2.53479	0
ENSG00000165238	protein_coding	WNK2	-2.54121	0
ENSG00000119411	protein_coding	BSPRY	-2.56482	0
ENSG00000143333	protein_coding	RGS16	-2.58161	0.00161318
ENSG00000158528	protein_coding	PPP1R9A	-2.59136	0
ENSG00000109101	protein_coding	FOXN1	-2.59888	5.76761e-07
ENSG00000183734	protein_coding	ASCL2	-2.59961	1.69445e-10
ENSG00000176153	protein_coding	GPX2	-2.61193	1.11022e-16
ENSG00000167972	protein_coding	ABCA3	-2.61637	1.53123e-11
ENSG00000163283	protein_coding	ALPP	-2.62411	2.22045e-16
ENSG00000183742	protein_coding	MACC1	-2.63213	0
ENSG00000118432	protein_coding	CNR1	-2.65146	5.15143e-14
ENSG00000114854	protein_coding	TNNC1	-2.66363	0.00026536
ENSG00000154342	protein_coding	WNT3A	-2.67398	3.28942e-06
ENSG00000245848	protein_coding	CEBPA	-2.6754	0
ENSG00000102452	protein_coding	NALCN	-2.68135	0
[truncated: 121 more rows]
